# Supplementary material for: Lower activity of cholesteryl ester transfer protein (CETP) and the risk of dementia: a Mendelian randomization analysis
Source: Alzheimers Res Ther. 2024 Oct 16;16:228. doi: 10.1186/s13195-024-01594-6 (PMC11481778; doi:10.1186/s13195-024-01594-6)
Supplement: Supplementary file 1 — Supplementary Material 1 [file 13195_2024_1594_MOESM1_ESM.tsv]

Lipid weight	phenotype	chr_name	start_pos	other_allele	effect_allele	effect_size_exposure	standard_error_exposure	effect_size_outcome	standard_error_outcome
CETP	LDL-C	16.0	56972250.0	T	C	0.132231	0.0195951	0.00813959	0.00212294
CETP	LDL-C	16.0	56975277.0	C	A	-0.136596	0.0172116	-0.00547417	0.00199031
CETP	LDL-C	16.0	56982299.0	T	C	0.070164	0.0139869	0.00613178	0.00152057
CETP	LDL-C	16.0	56985156.0	G	A	0.263636	0.0148694	0.0183632	0.00151351
CETP	LDL-C	16.0	56989015.0	T	C	-0.219069	0.0342306	-0.0154614	0.00434726
CETP	LDL-C	16.0	56991524.0	G	A	0.090968	0.0168104	0.0134848	0.00191988
CETP	LDL-C	16.0	56993025.0	T	G	-0.202367	0.0138757	-0.0197847	0.00154466
CETP	LDL-C	16.0	56993779.0	G	A	-0.0863726	0.0155905	-0.0124703	0.00313739
CETP	LDL-C	16.0	57001581.0	AAAC	A	-0.267265	0.0121543	-0.0281964	0.00154892
CETP	LDL-C	16.0	57002118.0	T	G	0.380303	0.0548641	0.0283709	0.00595389
CETP	LDL-C	16.0	57005762.0	T	C	0.35192	0.0572546	0.0337197	0.00647788
CETP	LDL-C	16.0	57007451.0	G	A	-0.288525	0.0168655	-0.0190794	0.00187265
CETP	LDL-C	16.0	57010232.0	T	C	0.298238	0.0293931	0.0241922	0.00278734
CETP	LDL-C	16.0	57014411.0	T	C	-0.234575	0.0370213	-0.0245352	0.00385557
CETP	LDL-C	16.0	57017319.0	G	A	0.431561	0.0354299	0.0221128	0.00373621
CETP	LDL-C	16.0	57017662.0	G	A	-0.102712	0.0176314	-0.00426046	0.00186952
CETP	LDL-C	16.0	57019392.0	T	C	-0.15339	0.0204666	-0.0117445	0.00206293
CETP	LDL-C	16.0	57025171.0	T	C	0.122356	0.0242587	0.00523668	0.00215868
CETP	LDL-C	16.0	57032461.0	T	G	-0.097048	0.0177781	-0.00620583	0.00176436
CETP	HDL-C	16.0	56972250.0	T	C	0.132231	0.0195951	-0.0774853	0.00210623
CETP	HDL-C	16.0	56975277.0	C	A	-0.136596	0.0172116	0.0752977	0.00197269
CETP	HDL-C	16.0	57014411.0	T	C	-0.234575	0.0370213	0.145583	0.00382376
CETP	TG	16.0	56972250.0	T	C	0.132231	0.0195951	0.0132219	0.00209681
CETP	TG	16.0	56975277.0	C	A	-0.136596	0.0172116	-0.0140337	0.00196272
CETP	TG	16.0	56982299.0	T	C	0.070164	0.0139869	0.00499067	0.00150022
CETP	TG	16.0	56985156.0	G	A	0.263636	0.0148694	0.021538	0.00149451
CETP	TG	16.0	56989015.0	T	C	-0.219069	0.0342306	-0.0128923	0.00428464
CETP	TG	16.0	56991524.0	G	A	0.090968	0.0168104	0.0123996	0.00189331
CETP	TG	16.0	56993025.0	T	G	-0.202367	0.0138757	-0.0190211	0.00152826
CETP	TG	16.0	56993779.0	G	A	-0.0863726	0.0155905	-0.00567559	0.00312917
CETP	TG	16.0	57002118.0	T	G	0.380303	0.0548641	0.0273442	0.00587863
CETP	TG	16.0	57005762.0	T	C	0.35192	0.0572546	0.0306577	0.00639793
CETP	TG	16.0	57007451.0	G	A	-0.288525	0.0168655	-0.0285883	0.00184766
CETP	TG	16.0	57010232.0	T	C	0.298238	0.0293931	0.0238616	0.00275431
CETP	TG	16.0	57014411.0	T	C	-0.234575	0.0370213	-0.0221869	0.00380537
CETP	TG	16.0	57017319.0	G	A	0.431561	0.0354299	0.0428863	0.003691
CETP	TG	16.0	57017662.0	G	A	-0.102712	0.0176314	-0.00849135	0.00184436
CETP	TG	16.0	57025171.0	T	C	0.122356	0.0242587	0.00627487	0.00213139
CETP	TG	16.0	57026936.0	G	A	-0.0685628	0.0138265	-0.00535443	0.00141864
CETP	TG	16.0	57032461.0	T	G	-0.097048	0.0177781	-0.00424959	0.00174145
CETP	Non-HDL-C	16.0	56972250.0	T	C	0.132231	0.0195951	0.0136843	0.00247309
CETP	Non-HDL-C	16.0	56975277.0	C	A	-0.136596	0.0172116	-0.0114633	0.00233752
CETP	Non-HDL-C	16.0	56982299.0	T	C	0.070164	0.0139869	0.00623984	0.00176064
CETP	Non-HDL-C	16.0	56985156.0	G	A	0.263636	0.0148694	0.02983	0.00177739
CETP	Non-HDL-C	16.0	56989015.0	T	C	-0.219069	0.0342306	-0.0234616	0.00507488
CETP	Non-HDL-C	16.0	56993025.0	T	G	-0.202367	0.0138757	-0.0281498	0.0018026
CETP	Non-HDL-C	16.0	56995038.0	T	C	-0.109246	0.0143709	-0.0144562	0.00193793
CETP	Non-HDL-C	16.0	57002118.0	T	G	0.380303	0.0548641	0.0306154	0.00731955
CETP	Non-HDL-C	16.0	57005762.0	T	C	0.35192	0.0572546	0.0458376	0.00754806
CETP	Non-HDL-C	16.0	57007451.0	G	A	-0.288525	0.0168655	-0.0344565	0.00219561
CETP	Non-HDL-C	16.0	57010232.0	T	C	0.298238	0.0293931	0.0325652	0.00328253
CETP	Non-HDL-C	16.0	57014411.0	T	C	-0.234575	0.0370213	-0.0326217	0.00440783
CETP	Non-HDL-C	16.0	57017319.0	G	A	0.431561	0.0354299	0.0436343	0.0044159
CETP	Non-HDL-C	16.0	57026936.0	G	A	-0.0685628	0.0138265	-0.00877183	0.00169685
CETP	Non-HDL-C	16.0	57032461.0	T	G	-0.097048	0.0177781	-0.00737066	0.00205006
CETP	Lp[a]	16.0	56972250.0	T	C	0.132231	0.0195951	0.022027	0.20551
CETP	Lp[a]	16.0	56975277.0	C	A	-0.136596	0.0172116	-0.37832	0.19333
CETP	Lp[a]	16.0	56982299.0	T	C	0.070164	0.0139869	0.34326	0.14217
CETP	Lp[a]	16.0	56985156.0	G	A	0.263636	0.0148694	0.41276	0.14131
CETP	Lp[a]	16.0	56989015.0	T	C	-0.219069	0.0342306	0.024992	0.4013
CETP	Lp[a]	16.0	56991524.0	G	A	0.090968	0.0168104	0.50271	0.18407
CETP	Lp[a]	16.0	56993025.0	T	G	-0.202367	0.0138757	-0.18266	0.14861
CETP	Lp[a]	16.0	56993779.0	G	A	-0.0863726	0.0155905	-0.13791	0.16136
CETP	Lp[a]	16.0	57001581.0	AAAC	A	-0.267265	0.0121543	-0.4434	0.13543
CETP	Lp[a]	16.0	57002118.0	T	G	0.380303	0.0548641	1.65	0.64922
CETP	Lp[a]	16.0	57003146.0	T	C	0.252954	0.0250517	0.56612	0.24732
CETP	Lp[a]	16.0	57005762.0	T	C	0.35192	0.0572546	0.083253	0.60981
CETP	Lp[a]	16.0	57007451.0	G	A	-0.288525	0.0168655	-0.51411	0.1791
CETP	Lp[a]	16.0	57007652.0	G	A	0.205055	0.0384473	0.21039	0.40438
CETP	Lp[a]	16.0	57008048.0	G	A	0.0800781	0.0126887	0.12578	0.13464
CETP	Lp[a]	16.0	57010232.0	T	C	0.298238	0.0293931	0.73951	0.26412
CETP	Lp[a]	16.0	57010382.0	T	G	0.139128	0.0267722	0.33724	0.25054
CETP	Lp[a]	16.0	57014411.0	T	C	-0.234575	0.0370213	0.08329	0.34149
CETP	Lp[a]	16.0	57017319.0	G	A	0.431561	0.0354299	1.3505	0.34078
CETP	Lp[a]	16.0	57017662.0	G	A	-0.102712	0.0176314	-0.20485	0.17729
CETP	Lp[a]	16.0	57019392.0	T	C	-0.15339	0.0204666	-0.124	0.19772
CETP	Lp[a]	16.0	57025171.0	T	C	0.122356	0.0242587	0.11798	0.20492
CETP	Lp[a]	16.0	57026936.0	G	A	-0.0685628	0.0138265	-0.020208	0.13624
CETP	Lp[a]	16.0	57032461.0	T	G	-0.097048	0.0177781	-0.43087	0.16864
CETP	SBP	16.0	56972250.0	T	C	0.132231	0.0195951	0.1115	0.0459
CETP	SBP	16.0	56975277.0	C	A	-0.136596	0.0172116	-0.0312	0.0431
CETP	SBP	16.0	56982299.0	T	C	0.070164	0.0139869	0.1128	0.0325
CETP	SBP	16.0	56985156.0	G	A	0.263636	0.0148694	0.0544	0.0323
CETP	SBP	16.0	56989015.0	T	C	-0.219069	0.0342306	0.1942	0.0903
CETP	SBP	16.0	56991524.0	G	A	0.090968	0.0168104	0.0841	0.0418
CETP	SBP	16.0	56993025.0	T	G	-0.202367	0.0138757	-0.016	0.034
CETP	SBP	16.0	56995038.0	T	C	-0.109246	0.0143709	-0.0582	0.0358
CETP	SBP	16.0	57002118.0	T	G	0.380303	0.0548641	0.2466	0.1364
CETP	SBP	16.0	57003146.0	T	C	0.252954	0.0250517	-0.0183	0.0565
CETP	SBP	16.0	57005762.0	T	C	0.35192	0.0572546	0.1185	0.1463
CETP	SBP	16.0	57007451.0	G	A	-0.288525	0.0168655	-0.0064	0.0408
CETP	SBP	16.0	57007652.0	G	A	0.205055	0.0384473	-0.0996	0.0941
CETP	SBP	16.0	57008048.0	G	A	0.0800781	0.0126887	0.0627	0.0308
CETP	SBP	16.0	57010232.0	T	C	0.298238	0.0293931	0.0671	0.0622
CETP	SBP	16.0	57010382.0	T	G	0.139128	0.0267722	0.1735	0.059
CETP	SBP	16.0	57014319.0	G	A	-0.208113	0.0189866	-0.0391	0.0458
CETP	SBP	16.0	57014411.0	T	C	-0.234575	0.0370213	0.0448	0.0856
CETP	SBP	16.0	57017319.0	G	A	0.431561	0.0354299	0.0747	0.0803
CETP	SBP	16.0	57017662.0	G	A	-0.102712	0.0176314	0.0113	0.0405
CETP	SBP	16.0	57019392.0	T	C	-0.15339	0.0204666	0.0002	0.0463
CETP	SBP	16.0	57025171.0	T	C	0.122356	0.0242587	0.0302	0.0471
CETP	SBP	16.0	57026936.0	G	A	-0.0685628	0.0138265	-0.0199	0.0311
CETP	SBP	16.0	57032461.0	T	G	-0.097048	0.0177781	0.0583	0.0384
CETP	DBP	16.0	56972250.0	T	C	0.132231	0.0195951	0.0627	0.0265
CETP	DBP	16.0	56975277.0	C	A	-0.136596	0.0172116	-0.0229	0.0249
CETP	DBP	16.0	56982299.0	T	C	0.070164	0.0139869	0.0077	0.0187
CETP	DBP	16.0	56985156.0	G	A	0.263636	0.0148694	0.0226	0.0186
CETP	DBP	16.0	56989015.0	T	C	-0.219069	0.0342306	0.0024	0.0523
CETP	DBP	16.0	56991524.0	G	A	0.090968	0.0168104	0.0294	0.0241
CETP	DBP	16.0	56993025.0	T	G	-0.202367	0.0138757	-0.0056	0.0196
CETP	DBP	16.0	56995038.0	T	C	-0.109246	0.0143709	-0.0359	0.0207
CETP	DBP	16.0	57001438.0	G	A	-0.267532	0.0121604	-0.0393	0.0176
CETP	DBP	16.0	57002118.0	T	G	0.380303	0.0548641	0.143	0.0789
CETP	DBP	16.0	57003146.0	T	C	0.252954	0.0250517	0.0222	0.0325
CETP	DBP	16.0	57005762.0	T	C	0.35192	0.0572546	0.025	0.084
CETP	DBP	16.0	57007451.0	G	A	-0.288525	0.0168655	-0.0077	0.0235
CETP	DBP	16.0	57007652.0	G	A	0.205055	0.0384473	-0.0507	0.0542
CETP	DBP	16.0	57008048.0	G	A	0.0800781	0.0126887	0.0246	0.0178
CETP	DBP	16.0	57010232.0	T	C	0.298238	0.0293931	0.054	0.0358
CETP	DBP	16.0	57010382.0	T	G	0.139128	0.0267722	0.0295	0.0339
CETP	DBP	16.0	57014411.0	T	C	-0.234575	0.0370213	0.0409	0.0488
CETP	DBP	16.0	57017319.0	G	A	0.431561	0.0354299	0.0118	0.0463
CETP	DBP	16.0	57017662.0	G	A	-0.102712	0.0176314	0.0059	0.0234
CETP	DBP	16.0	57019392.0	T	C	-0.15339	0.0204666	0.0071	0.0266
CETP	DBP	16.0	57025171.0	T	C	0.122356	0.0242587	0.0188	0.0272
CETP	DBP	16.0	57026936.0	G	A	-0.0685628	0.0138265	-0.0176	0.0179
CETP	DBP	16.0	57032461.0	T	G	-0.097048	0.0177781	0.0324	0.0221
CETP	CHD	16.0	56972250.0	T	C	0.132231	0.0195951	0.01013138	0.0075900029
CETP	CHD	16.0	56975277.0	C	A	-0.136596	0.0172116	-0.01330399	0.0068549272
CETP	CHD	16.0	56982299.0	T	C	0.070164	0.0139869	0.00844841	0.0052623068
CETP	CHD	16.0	56985156.0	G	A	0.263636	0.0148694	0.01303501	0.0052492839
CETP	CHD	16.0	56989015.0	T	C	-0.219069	0.0342306	-0.01581105	0.015466185
CETP	CHD	16.0	56991524.0	G	A	0.090968	0.0168104	0.00432392	0.006846218
CETP	CHD	16.0	56993025.0	T	G	-0.202367	0.0138757	-0.0239633	0.005420416
CETP	CHD	16.0	56993779.0	G	A	-0.0863726	0.0155905	-0.0093493	0.007724225
CETP	CHD	16.0	57002118.0	T	G	0.380303	0.0548641	0.01710438	0.020977972
CETP	CHD	16.0	57003146.0	T	C	0.252954	0.0250517	0.02477587	0.0094591784
CETP	CHD	16.0	57005762.0	T	C	0.35192	0.0572546	0.02675575	0.023547356
CETP	CHD	16.0	57007451.0	G	A	-0.288525	0.0168655	-0.02821349	0.0064305693
CETP	CHD	16.0	57007652.0	G	A	0.205055	0.0384473	0.0166455	0.016627447
CETP	CHD	16.0	57008048.0	G	A	0.0800781	0.0126887	0.00639241	0.0049676738
CETP	CHD	16.0	57010232.0	T	C	0.298238	0.0293931	0.0207587	0.010155284
CETP	CHD	16.0	57010382.0	T	G	0.139128	0.0267722	-0.00349723	0.0099526775
CETP	CHD	16.0	57014319.0	G	A	-0.208113	0.0189866	-0.01670344	0.0074665754
CETP	CHD	16.0	57014411.0	T	C	-0.234575	0.0370213	-0.02617896	0.014537747
CETP	CHD	16.0	57017319.0	G	A	0.431561	0.0354299	0.03887719	0.013326433
CETP	CHD	16.0	57019392.0	T	C	-0.15339	0.0204666	-0.00861746	0.007544119
CETP	CHD	16.0	57025171.0	T	C	0.122356	0.0242587	0.00585933	0.0079798471
CETP	CHD	16.0	57026936.0	G	A	-0.0685628	0.0138265	-0.00798437	0.0050556028
CETP	CHD	16.0	57032461.0	T	G	-0.097048	0.0177781	-0.00269642	0.0063397558
CETP	AF	16.0	56972250.0	T	C	0.132231	0.0195951	0.0119	0.0103
CETP	AF	16.0	56975277.0	C	A	-0.136596	0.0172116	-0.0082	0.0094
CETP	AF	16.0	56982299.0	T	C	0.070164	0.0139869	0.0058	0.0072
CETP	AF	16.0	56985156.0	G	A	0.263636	0.0148694	-0.0009	0.0071
CETP	AF	16.0	56989015.0	T	C	-0.219069	0.0342306	-0.0001	0.0212
CETP	AF	16.0	56991524.0	G	A	0.090968	0.0168104	-0.0108	0.0093
CETP	AF	16.0	56993025.0	T	G	-0.202367	0.0138757	-0.0079	0.0074
CETP	AF	16.0	56995038.0	T	C	-0.109246	0.0143709	-0.0083	0.008
CETP	AF	16.0	57002118.0	T	G	0.380303	0.0548641	-0.0018	0.0302
CETP	AF	16.0	57003146.0	T	C	0.252954	0.0250517	-0.0001	0.0125
CETP	AF	16.0	57005762.0	T	C	0.35192	0.0572546	0.0544	0.033
CETP	AF	16.0	57007451.0	G	A	-0.288525	0.0168655	-0.0049	0.0088
CETP	AF	16.0	57007652.0	G	A	0.205055	0.0384473	0.0307	0.0215
CETP	AF	16.0	57008048.0	G	A	0.0800781	0.0126887	-0.0031	0.0067
CETP	AF	16.0	57010232.0	T	C	0.298238	0.0293931	-0.0029	0.0137
CETP	AF	16.0	57010382.0	T	G	0.139128	0.0267722	-0.0149	0.0134
CETP	AF	16.0	57014319.0	G	A	-0.208113	0.0189866	0.0047	0.01
CETP	AF	16.0	57014411.0	T	C	-0.234575	0.0370213	0.0076	0.0196
CETP	AF	16.0	57017319.0	G	A	0.431561	0.0354299	0.0125	0.0182
CETP	AF	16.0	57019392.0	T	C	-0.15339	0.0204666	0.0049	0.0098
CETP	AF	16.0	57025171.0	T	C	0.122356	0.0242587	0.0017	0.0105
CETP	AF	16.0	57026936.0	G	A	-0.0685628	0.0138265	-0.0111	0.0069
CETP	AF	16.0	57032461.0	T	G	-0.097048	0.0177781	0.0102	0.0083
CETP	HF	16.0	56972250.0	T	C	0.132231	0.0195951	0.0142	0.0078
CETP	HF	16.0	56975277.0	C	A	-0.136596	0.0172116	-0.0094	0.0072
CETP	HF	16.0	56982299.0	T	C	0.070164	0.0139869	-0.0002	0.0055
CETP	HF	16.0	56985156.0	G	A	0.263636	0.0148694	0.0079	0.0055
CETP	HF	16.0	56989015.0	T	C	-0.219069	0.0342306	0.0023	0.0179
CETP	HF	16.0	56991524.0	G	A	0.090968	0.0168104	-0.0024	0.0071
CETP	HF	16.0	56993025.0	T	G	-0.202367	0.0138757	-0.0112	0.0055
CETP	HF	16.0	56995038.0	T	C	-0.109246	0.0143709	-0.008	0.0058
CETP	HF	16.0	57002118.0	T	G	0.380303	0.0548641	-0.0211	0.0282
CETP	HF	16.0	57003146.0	T	C	0.252954	0.0250517	-0.0006	0.0088
CETP	HF	16.0	57005762.0	T	C	0.35192	0.0572546	0.0087	0.0253
CETP	HF	16.0	57007451.0	G	A	-0.288525	0.0168655	-0.0046	0.0064
CETP	HF	16.0	57007652.0	G	A	0.205055	0.0384473	0.0136	0.0175
CETP	HF	16.0	57008048.0	G	A	0.0800781	0.0126887	0.0071	0.005
CETP	HF	16.0	57010232.0	T	C	0.298238	0.0293931	0.0094	0.0109
CETP	HF	16.0	57010382.0	T	G	0.139128	0.0267722	-0.0027	0.012
CETP	HF	16.0	57014411.0	T	C	-0.234575	0.0370213	-0.0258	0.0167
CETP	HF	16.0	57017319.0	G	A	0.431561	0.0354299	0.0186	0.0161
CETP	HF	16.0	57017662.0	G	A	-0.102712	0.0176314	0.0039	0.0066
CETP	HF	16.0	57019392.0	T	C	-0.15339	0.0204666	-0.0044	0.0079
CETP	HF	16.0	57025171.0	T	C	0.122356	0.0242587	0.0034	0.0088
CETP	HF	16.0	57026936.0	G	A	-0.0685628	0.0138265	-0.002	0.0053
CETP	HF	16.0	57032461.0	T	G	-0.097048	0.0177781	0.0106	0.0064
CETP	Parkinson's disease	16.0	56972250.0	T	C	0.132231	0.0195951	-0.0145	0.0269
CETP	Parkinson's disease	16.0	56975277.0	C	A	-0.136596	0.0172116	-0.0056	0.0237
CETP	Parkinson's disease	16.0	56982299.0	T	C	0.070164	0.0139869	0.024	0.0232
CETP	Parkinson's disease	16.0	56985156.0	G	A	0.263636	0.0148694	0.0091	0.0186
CETP	Parkinson's disease	16.0	56989015.0	T	C	-0.219069	0.0342306	-0.056	0.0593
CETP	Parkinson's disease	16.0	56991524.0	G	A	0.090968	0.0168104	-0.0172	0.0255
CETP	Parkinson's disease	16.0	56993025.0	T	G	-0.202367	0.0138757	-0.0237	0.0195
CETP	Parkinson's disease	16.0	56995038.0	T	C	-0.109246	0.0143709	-0.0034	0.0209
CETP	Parkinson's disease	16.0	57001438.0	G	A	-0.267532	0.0121604	0.0053	0.0174
CETP	Parkinson's disease	16.0	57002118.0	T	G	0.380303	0.0548641	0.1251	0.1219
CETP	Parkinson's disease	16.0	57003146.0	T	C	0.252954	0.0250517	0.0005	0.0329
CETP	Parkinson's disease	16.0	57005762.0	T	C	0.35192	0.0572546	0.0818	0.1102
CETP	Parkinson's disease	16.0	57007451.0	G	A	-0.288525	0.0168655	0.0093	0.0244
CETP	Parkinson's disease	16.0	57007652.0	G	A	0.205055	0.0384473	-0.0454	0.0593
CETP	Parkinson's disease	16.0	57010232.0	T	C	0.298238	0.0293931	0.0166	0.0408
CETP	Parkinson's disease	16.0	57010382.0	T	G	0.139128	0.0267722	-0.0541	0.0359
CETP	Parkinson's disease	16.0	57014411.0	T	C	-0.234575	0.0370213	0.0469	0.0555
CETP	Parkinson's disease	16.0	57017319.0	G	A	0.431561	0.0354299	0.0094	0.0537
CETP	Parkinson's disease	16.0	57019392.0	T	C	-0.15339	0.0204666	-0.0493	0.032
CETP	Parkinson's disease	16.0	57025171.0	T	C	0.122356	0.0242587	0.0086	0.0304
CETP	Parkinson's disease	16.0	57026936.0	G	A	-0.0685628	0.0138265	-0.0036	0.0203
CETP	Parkinson's disease	16.0	57032461.0	T	G	-0.097048	0.0177781	-0.0157	0.0249
CETP	Lewy body dementia	16.0	56972250.0	T	C	0.132231	0.0195951	0.0486189788224797	0.0561604
CETP	Lewy body dementia	16.0	56975277.0	C	A	-0.136596	0.0172116	-0.0547059645987363	0.0525074
CETP	Lewy body dementia	16.0	56982299.0	T	C	0.070164	0.0139869	-0.0411707337036766	0.0396718
CETP	Lewy body dementia	16.0	56985156.0	G	A	0.263636	0.0148694	0.0539103668640034	0.0384144
CETP	Lewy body dementia	16.0	56989015.0	T	C	-0.219069	0.0342306	0.049860636920998	0.11717
CETP	Lewy body dementia	16.0	56991524.0	G	A	0.090968	0.0168104	0.0993203102905486	0.0501118
CETP	Lewy body dementia	16.0	56993025.0	T	G	-0.202367	0.0138757	-0.0272259862535915	0.0410121
CETP	Lewy body dementia	16.0	56995038.0	T	C	-0.109246	0.0143709	0.0021282631462014	0.0438197
CETP	Lewy body dementia	16.0	57001438.0	G	A	-0.267532	0.0121604	-0.0886170289955254	0.0376066
CETP	Lewy body dementia	16.0	57002118.0	T	G	0.380303	0.0548641	-0.0998634343534325	0.13848
CETP	Lewy body dementia	16.0	57003146.0	T	C	0.252954	0.0250517	0.0603233999831049	0.0646176
CETP	Lewy body dementia	16.0	57005762.0	T	C	0.35192	0.0572546	0.105434962873396	0.167356
CETP	Lewy body dementia	16.0	57007451.0	G	A	-0.288525	0.0168655	-0.0036134635698352	0.0476345
CETP	Lewy body dementia	16.0	57007652.0	G	A	0.205055	0.0384473	0.0406980438691212	0.120048
CETP	Lewy body dementia	16.0	57010382.0	T	G	0.139128	0.0267722	0.183728899356014	0.0649578
CETP	Lewy body dementia	16.0	57014319.0	G	A	-0.208113	0.0189866	-0.0984235212260929	0.0555088
CETP	Lewy body dementia	16.0	57014411.0	T	C	-0.234575	0.0370213	-0.0822518126167281	0.0984063
CETP	Lewy body dementia	16.0	57017319.0	G	A	0.431561	0.0354299	-0.0725491876897287	0.10058
CETP	Lewy body dementia	16.0	57017662.0	G	A	-0.102712	0.0176314	-0.0670269480385543	0.0490803
CETP	Lewy body dementia	16.0	57019392.0	T	C	-0.15339	0.0204666	-0.0060391993092996	0.0513216
CETP	Lewy body dementia	16.0	57025171.0	T	C	0.122356	0.0242587	0.0975349758365319	0.0571513
CETP	Lewy body dementia	16.0	57026936.0	G	A	-0.0685628	0.0138265	-0.0372861507859224	0.0378103
CETP	Lewy body dementia	16.0	57032461.0	T	G	-0.097048	0.0177781	-0.0026745734851041	0.0460718
CETP	Lewy body dementia (APOE-ε4+)	16.0	56972250.0	T	C	0.132231	0.0195951	0.0457602091228862	0.0791676
CETP	Lewy body dementia (APOE-ε4+)	16.0	56975277.0	C	A	-0.136596	0.0172116	-0.0477324621426629	0.0738357
CETP	Lewy body dementia (APOE-ε4+)	16.0	56982299.0	T	C	0.070164	0.0139869	-0.0213504484106502	0.0566973
CETP	Lewy body dementia (APOE-ε4+)	16.0	56985156.0	G	A	0.263636	0.0148694	0.0481709248612932	0.0538048
CETP	Lewy body dementia (APOE-ε4+)	16.0	56989015.0	T	C	-0.219069	0.0342306	0.327181331061913	0.180021
CETP	Lewy body dementia (APOE-ε4+)	16.0	56991524.0	G	A	0.090968	0.0168104	0.139022538648802	0.0699834
CETP	Lewy body dementia (APOE-ε4+)	16.0	56993025.0	T	G	-0.202367	0.0138757	0.0228715716922923	0.0586546
CETP	Lewy body dementia (APOE-ε4+)	16.0	56995038.0	T	C	-0.109246	0.0143709	0.0393574425003124	0.0632817
CETP	Lewy body dementia (APOE-ε4+)	16.0	57001438.0	G	A	-0.267532	0.0121604	-0.0908507379123509	0.0527325
CETP	Lewy body dementia (APOE-ε4+)	16.0	57002118.0	T	G	0.380303	0.0548641	-0.193393370761004	0.185122
CETP	Lewy body dementia (APOE-ε4+)	16.0	57003146.0	T	C	0.252954	0.0250517	0.127698162369541	0.0895656
CETP	Lewy body dementia (APOE-ε4+)	16.0	57005762.0	T	C	0.35192	0.0572546	0.393279653244363	0.25258
CETP	Lewy body dementia (APOE-ε4+)	16.0	57007451.0	G	A	-0.288525	0.0168655	-0.022583072000258	0.0673485
CETP	Lewy body dementia (APOE-ε4+)	16.0	57007652.0	G	A	0.205055	0.0384473	0.163177970146776	0.171433
CETP	Lewy body dementia (APOE-ε4+)	16.0	57010382.0	T	G	0.139128	0.0267722	0.224023164341217	0.0932834
CETP	Lewy body dementia (APOE-ε4+)	16.0	57014319.0	G	A	-0.208113	0.0189866	0.026963203578217	0.0776136
CETP	Lewy body dementia (APOE-ε4+)	16.0	57014411.0	T	C	-0.234575	0.0370213	0.110127137245468	0.138351
CETP	Lewy body dementia (APOE-ε4+)	16.0	57017319.0	G	A	0.431561	0.0354299	-0.0500803460963167	0.142104
CETP	Lewy body dementia (APOE-ε4+)	16.0	57017662.0	G	A	-0.102712	0.0176314	-0.144594651123409	0.0695284
CETP	Lewy body dementia (APOE-ε4+)	16.0	57019392.0	T	C	-0.15339	0.0204666	-0.023854264102688	0.0722651
CETP	Lewy body dementia (APOE-ε4+)	16.0	57025171.0	T	C	0.122356	0.0242587	0.0702627315399482	0.0809512
CETP	Lewy body dementia (APOE-ε4+)	16.0	57026936.0	G	A	-0.0685628	0.0138265	-0.005037291517268	0.0533423
CETP	Lewy body dementia (APOE-ε4+)	16.0	57032461.0	T	G	-0.097048	0.0177781	-0.0345396862747446	0.0657476
CETP	Lewy body dementia (APOE-ε4-)	16.0	56972250.0	T	C	0.132231	0.0195951	0.212985321281495	0.106209
CETP	Lewy body dementia (APOE-ε4-)	16.0	56975277.0	C	A	-0.136596	0.0172116	-0.167275598588683	0.105703
CETP	Lewy body dementia (APOE-ε4-)	16.0	56982299.0	T	C	0.070164	0.0139869	-0.0362065597689077	0.0775341
CETP	Lewy body dementia (APOE-ε4-)	16.0	56985156.0	G	A	0.263636	0.0148694	0.143277494703622	0.0783037
CETP	Lewy body dementia (APOE-ε4-)	16.0	56989015.0	T	C	-0.219069	0.0342306	-0.143693334749812	0.221574
CETP	Lewy body dementia (APOE-ε4-)	16.0	56991524.0	G	A	0.090968	0.0168104	0.112203052019493	0.104623
CETP	Lewy body dementia (APOE-ε4-)	16.0	56993025.0	T	G	-0.202367	0.0138757	-0.111809675052006	0.0794955
CETP	Lewy body dementia (APOE-ε4-)	16.0	56995038.0	T	C	-0.109246	0.0143709	-0.0601633389712718	0.0838719
CETP	Lewy body dementia (APOE-ε4-)	16.0	57001438.0	G	A	-0.267532	0.0121604	-0.135771614334146	0.0738888
CETP	Lewy body dementia (APOE-ε4-)	16.0	57002118.0	T	G	0.380303	0.0548641	-0.17699070635915	0.288066
CETP	Lewy body dementia (APOE-ε4-)	16.0	57003146.0	T	C	0.252954	0.0250517	0.0580519034480888	0.129355
CETP	Lewy body dementia (APOE-ε4-)	16.0	57005762.0	T	C	0.35192	0.0572546	-0.0718647437113793	0.314356
CETP	Lewy body dementia (APOE-ε4-)	16.0	57007451.0	G	A	-0.288525	0.0168655	-0.026963203578217	0.0932091
CETP	Lewy body dementia (APOE-ε4-)	16.0	57007652.0	G	A	0.205055	0.0384473	0.248806290575325	0.234978
CETP	Lewy body dementia (APOE-ε4-)	16.0	57010382.0	T	G	0.139128	0.0267722	0.126509295307752	0.132922
CETP	Lewy body dementia (APOE-ε4-)	16.0	57014319.0	G	A	-0.208113	0.0189866	-0.242235905913772	0.108342
CETP	Lewy body dementia (APOE-ε4-)	16.0	57014411.0	T	C	-0.234575	0.0370213	-0.311271460484883	0.190478
CETP	Lewy body dementia (APOE-ε4-)	16.0	57017319.0	G	A	0.431561	0.0354299	-0.0177516320256637	0.206923
CETP	Lewy body dementia (APOE-ε4-)	16.0	57017662.0	G	A	-0.102712	0.0176314	0.0691435268045359	0.0977372
CETP	Lewy body dementia (APOE-ε4-)	16.0	57019392.0	T	C	-0.15339	0.0204666	-0.038140177142638	0.0989499
CETP	Lewy body dementia (APOE-ε4-)	16.0	57025171.0	T	C	0.122356	0.0242587	0.142297854664635	0.116298
CETP	Lewy body dementia (APOE-ε4-)	16.0	57026936.0	G	A	-0.0685628	0.0138265	-0.0527252686228809	0.0740562
CETP	Lewy body dementia (APOE-ε4-)	16.0	57032461.0	T	G	-0.097048	0.0177781	-0.0651061488743842	0.0881693
CETP	Amyotrophic lateral sclerosis	16.0	56972250.0	T	C	0.132231	0.0195951	0.0164	0.0268
CETP	Amyotrophic lateral sclerosis	16.0	56975277.0	C	A	-0.136596	0.0172116	0.0356	0.0251
CETP	Amyotrophic lateral sclerosis	16.0	56982299.0	T	C	0.070164	0.0139869	-0.03	0.0192
CETP	Amyotrophic lateral sclerosis	16.0	56985156.0	G	A	0.263636	0.0148694	-0.007	0.0192
CETP	Amyotrophic lateral sclerosis	16.0	56989015.0	T	C	-0.219069	0.0342306	0.0173	0.0537
CETP	Amyotrophic lateral sclerosis	16.0	56991524.0	G	A	0.090968	0.0168104	-0.02	0.025
CETP	Amyotrophic lateral sclerosis	16.0	56993025.0	T	G	-0.202367	0.0138757	-0.033	0.0201
CETP	Amyotrophic lateral sclerosis	16.0	56993779.0	G	A	-0.0863726	0.0155905	0.0221	0.0204
CETP	Amyotrophic lateral sclerosis	16.0	57002118.0	T	G	0.380303	0.0548641	0.013	0.0726
CETP	Amyotrophic lateral sclerosis	16.0	57003146.0	T	C	0.252954	0.0250517	-0.0052	0.0337
CETP	Amyotrophic lateral sclerosis	16.0	57005762.0	T	C	0.35192	0.0572546	-0.0327	0.0864
CETP	Amyotrophic lateral sclerosis	16.0	57007451.0	G	A	-0.288525	0.0168655	0.004	0.024
CETP	Amyotrophic lateral sclerosis	16.0	57007652.0	G	A	0.205055	0.0384473	0.0093	0.0538
CETP	Amyotrophic lateral sclerosis	16.0	57008048.0	G	A	0.0800781	0.0126887	-0.0006	0.018
CETP	Amyotrophic lateral sclerosis	16.0	57010232.0	T	C	0.298238	0.0293931	0.0067	0.037
CETP	Amyotrophic lateral sclerosis	16.0	57010382.0	T	G	0.139128	0.0267722	-0.0415	0.0332
CETP	Amyotrophic lateral sclerosis	16.0	57014319.0	G	A	-0.208113	0.0189866	-0.0089	0.0271
CETP	Amyotrophic lateral sclerosis	16.0	57014411.0	T	C	-0.234575	0.0370213	-0.0143	0.0483
CETP	Amyotrophic lateral sclerosis	16.0	57017319.0	G	A	0.431561	0.0354299	0.0359	0.049
CETP	Amyotrophic lateral sclerosis	16.0	57017662.0	G	A	-0.102712	0.0176314	0.0118	0.0233
CETP	Amyotrophic lateral sclerosis	16.0	57019392.0	T	C	-0.15339	0.0204666	0.0205	0.0259
CETP	Amyotrophic lateral sclerosis	16.0	57025171.0	T	C	0.122356	0.0242587	-0.0377	0.0276
CETP	Amyotrophic lateral sclerosis	16.0	57026936.0	G	A	-0.0685628	0.0138265	0.0133	0.0182
CETP	Amyotrophic lateral sclerosis	16.0	57032461.0	T	G	-0.097048	0.0177781	-0.0145	0.0222
CETP	Remnant-C	16.0	56972250.0	T	C	0.132231	0.0195951	0.0106645	0.00630324
CETP	Remnant-C	16.0	56975277.0	C	A	-0.136596	0.0172116	-0.00910034	0.00592355
CETP	Remnant-C	16.0	56982299.0	T	C	0.070164	0.0139869	0.00848112	0.00436185
CETP	Remnant-C	16.0	56985156.0	G	A	0.263636	0.0148694	0.0350498	0.00433701
CETP	Remnant-C	16.0	56989015.0	T	C	-0.219069	0.0342306	-0.0482348	0.0124144
CETP	Remnant-C	16.0	56991524.0	G	A	0.090968	0.0168104	0.0209136	0.00565474
CETP	Remnant-C	16.0	56993025.0	T	G	-0.202367	0.0138757	-0.0370753	0.0045524
CETP	Remnant-C	16.0	56993779.0	G	A	-0.0863726	0.0155905	-0.0148552	0.00495965
CETP	Remnant-C	16.0	57001581.0	AAAC	A	-0.267265	0.0121543	-0.0505796	0.00415807
CETP	Remnant-C	16.0	57002118.0	T	G	0.380303	0.0548641	0.0281194	0.0195379
CETP	Remnant-C	16.0	57003146.0	T	C	0.252954	0.0250517	0.0283957	0.00757231
CETP	Remnant-C	16.0	57005762.0	T	C	0.35192	0.0572546	0.0634227	0.019062
CETP	Remnant-C	16.0	57007451.0	G	A	-0.288525	0.0168655	-0.0365327	0.00548745
CETP	Remnant-C	16.0	57007652.0	G	A	0.205055	0.0384473	0.0180627	0.0125046
CETP	Remnant-C	16.0	57008048.0	G	A	0.0800781	0.0126887	0.021382	0.00414048
CETP	Remnant-C	16.0	57010232.0	T	C	0.298238	0.0293931	0.0400146	0.00817896
CETP	Remnant-C	16.0	57014411.0	T	C	-0.234575	0.0370213	-0.0444517	0.0104904
CETP	Remnant-C	16.0	57017319.0	G	A	0.431561	0.0354299	0.0705053	0.010619
CETP	Remnant-C	16.0	57019392.0	T	C	-0.15339	0.0204666	-0.0242521	0.00609181
CETP	Remnant-C	16.0	57025171.0	T	C	0.122356	0.0242587	0.0149698	0.00630624
CETP	Remnant-C	16.0	57026936.0	G	A	-0.0685628	0.0138265	-0.0182994	0.00417964
CETP	Remnant-C	16.0	57032461.0	T	G	-0.097048	0.0177781	-0.0128998	0.0052167
CETP	IDL-C	16.0	56972250.0	T	C	0.132231	0.0195951	-0.00506438	0.00613522
CETP	IDL-C	16.0	56975277.0	C	A	-0.136596	0.0172116	0.0061367	0.00576565
CETP	IDL-C	16.0	56982299.0	T	C	0.070164	0.0139869	0.00087475	0.00424557
CETP	IDL-C	16.0	56985156.0	G	A	0.263636	0.0148694	0.00557107	0.0042214
CETP	IDL-C	16.0	56989015.0	T	C	-0.219069	0.0342306	-0.0240968	0.0120835
CETP	IDL-C	16.0	56991524.0	G	A	0.090968	0.0168104	0.00516836	0.005504
CETP	IDL-C	16.0	56993025.0	T	G	-0.202367	0.0138757	-0.0121467	0.00443105
CETP	IDL-C	16.0	56993779.0	G	A	-0.0863726	0.0155905	-0.00181432	0.00482744
CETP	IDL-C	16.0	57001581.0	AAAC	A	-0.267265	0.0121543	-0.0120536	0.00404723
CETP	IDL-C	16.0	57002118.0	T	G	0.380303	0.0548641	-0.00518803	0.0190171
CETP	IDL-C	16.0	57003146.0	T	C	0.252954	0.0250517	0.00212975	0.00737046
CETP	IDL-C	16.0	57005762.0	T	C	0.35192	0.0572546	0.0275849	0.0185539
CETP	IDL-C	16.0	57007451.0	G	A	-0.288525	0.0168655	-0.00236197	0.00534118
CETP	IDL-C	16.0	57007652.0	G	A	0.205055	0.0384473	-0.00612511	0.0121713
CETP	IDL-C	16.0	57008048.0	G	A	0.0800781	0.0126887	0.0110419	0.00403011
CETP	IDL-C	16.0	57010232.0	T	C	0.298238	0.0293931	0.00907969	0.00796094
CETP	IDL-C	16.0	57014411.0	T	C	-0.234575	0.0370213	-0.022698	0.0102107
CETP	IDL-C	16.0	57017319.0	G	A	0.431561	0.0354299	0.019617	0.010336
CETP	IDL-C	16.0	57019392.0	T	C	-0.15339	0.0204666	-0.00743339	0.00592943
CETP	IDL-C	16.0	57025171.0	T	C	0.122356	0.0242587	-0.0029869	0.00613814
CETP	IDL-C	16.0	57026936.0	G	A	-0.0685628	0.0138265	-0.00877393	0.00406822
CETP	IDL-C	16.0	57032461.0	T	G	-0.097048	0.0177781	-0.00332122	0.00507764
CETP	VLDL-C	16.0	56972250.0	T	C	0.132231	0.0195951	0.0235203	0.00633431
CETP	VLDL-C	16.0	56975277.0	C	A	-0.136596	0.0172116	-0.0240377	0.00595275
CETP	VLDL-C	16.0	56982299.0	T	C	0.070164	0.0139869	0.0151685	0.00438335
CETP	VLDL-C	16.0	56985156.0	G	A	0.263636	0.0148694	0.0591459	0.00435839
CETP	VLDL-C	16.0	56989015.0	T	C	-0.219069	0.0342306	-0.063791	0.0124756
CETP	VLDL-C	16.0	56991524.0	G	A	0.090968	0.0168104	0.0324443	0.00568261
CETP	VLDL-C	16.0	56993025.0	T	G	-0.202367	0.0138757	-0.0559693	0.00457484
CETP	VLDL-C	16.0	56993779.0	G	A	-0.0863726	0.0155905	-0.0249196	0.00498409
CETP	VLDL-C	16.0	57002118.0	T	G	0.380303	0.0548641	0.0547272	0.0196342
CETP	VLDL-C	16.0	57005762.0	T	C	0.35192	0.0572546	0.0863744	0.019156
CETP	VLDL-C	16.0	57007451.0	G	A	-0.288525	0.0168655	-0.0636295	0.0055145
CETP	VLDL-C	16.0	57007652.0	G	A	0.205055	0.0384473	0.0402753	0.0125662
CETP	VLDL-C	16.0	57008048.0	G	A	0.0800781	0.0126887	0.0277713	0.0041609
CETP	VLDL-C	16.0	57010232.0	T	C	0.298238	0.0293931	0.0615061	0.00821928
CETP	VLDL-C	16.0	57014319.0	G	A	-0.208113	0.0189866	-0.0567471	0.00616225
CETP	VLDL-C	16.0	57014411.0	T	C	-0.234575	0.0370213	-0.0595504	0.0105421
CETP	VLDL-C	16.0	57017319.0	G	A	0.431561	0.0354299	0.108733	0.0106714
CETP	VLDL-C	16.0	57019392.0	T	C	-0.15339	0.0204666	-0.0365895	0.00612184
CETP	VLDL-C	16.0	57025171.0	T	C	0.122356	0.0242587	0.0300761	0.00633733
CETP	VLDL-C	16.0	57026936.0	G	A	-0.0685628	0.0138265	-0.0241931	0.00420024
CETP	VLDL-C	16.0	57032461.0	T	G	-0.097048	0.0177781	-0.0192172	0.00524241
CETP	Apo-B	16.0	56972250.0	T	C	0.132231	0.0195951	0.00851371	0.0063364
CETP	Apo-B	16.0	56975277.0	C	A	-0.136596	0.0172116	-0.0066028	0.00595471
CETP	Apo-B	16.0	56982299.0	T	C	0.070164	0.0139869	0.0084915	0.00438479
CETP	Apo-B	16.0	56985156.0	G	A	0.263636	0.0148694	0.0316268	0.00435983
CETP	Apo-B	16.0	56989015.0	T	C	-0.219069	0.0342306	-0.044301	0.0124797
CETP	Apo-B	16.0	56991524.0	G	A	0.090968	0.0168104	0.0186786	0.00568448
CETP	Apo-B	16.0	56993025.0	T	G	-0.202367	0.0138757	-0.0331979	0.00457635
CETP	Apo-B	16.0	56993779.0	G	A	-0.0863726	0.0155905	-0.0154508	0.00498574
CETP	Apo-B	16.0	57001581.0	AAAC	A	-0.267265	0.0121543	-0.046383	0.00417994
CETP	Apo-B	16.0	57002118.0	T	G	0.380303	0.0548641	0.0259306	0.0196407
CETP	Apo-B	16.0	57003146.0	T	C	0.252954	0.0250517	0.0254659	0.00761215
CETP	Apo-B	16.0	57005762.0	T	C	0.35192	0.0572546	0.0569255	0.0191623
CETP	Apo-B	16.0	57007451.0	G	A	-0.288525	0.0168655	-0.0315003	0.00551632
CETP	Apo-B	16.0	57007652.0	G	A	0.205055	0.0384473	0.0128434	0.0125704
CETP	Apo-B	16.0	57008048.0	G	A	0.0800781	0.0126887	0.0200431	0.00416227
CETP	Apo-B	16.0	57010232.0	T	C	0.298238	0.0293931	0.0352372	0.00822199
CETP	Apo-B	16.0	57014411.0	T	C	-0.234575	0.0370213	-0.0392586	0.0105456
CETP	Apo-B	16.0	57017319.0	G	A	0.431561	0.0354299	0.0619809	0.0106749
CETP	Apo-B	16.0	57019392.0	T	C	-0.15339	0.0204666	-0.0209209	0.00612386
CETP	Apo-B	16.0	57025171.0	T	C	0.122356	0.0242587	0.0144752	0.00633942
CETP	Apo-B	16.0	57026936.0	G	A	-0.0685628	0.0138265	-0.0170739	0.00420163
CETP	Apo-B	16.0	57032461.0	T	G	-0.097048	0.0177781	-0.00974268	0.00524414
CETP	Apo-A1	16.0	56972250.0	T	C	0.132231	0.0195951	-0.0689421	0.005794
CETP	Apo-A1	16.0	56975277.0	C	A	-0.136596	0.0172116	0.0663976	0.00544499
CETP	Apo-A1	16.0	56982299.0	T	C	0.070164	0.0139869	-0.024579	0.00400945
CETP	Apo-A1	16.0	56985156.0	G	A	0.263636	0.0148694	-0.11663	0.00398663
CETP	Apo-A1	16.0	56989015.0	T	C	-0.219069	0.0342306	0.0837041	0.0114114
CETP	Apo-A1	16.0	56993025.0	T	G	-0.202367	0.0138757	0.0997999	0.00418461
CETP	Apo-A1	16.0	57002118.0	T	G	0.380303	0.0548641	-0.132526	0.0179594
CETP	Apo-A1	16.0	57005762.0	T	C	0.35192	0.0572546	-0.145364	0.017522
CETP	Apo-A1	16.0	57007652.0	G	A	0.205055	0.0384473	-0.0939436	0.0114944
CETP	Apo-A1	16.0	57010232.0	T	C	0.298238	0.0293931	-0.120193	0.00751819
CETP	Apo-A1	16.0	57014319.0	G	A	-0.208113	0.0189866	0.0908304	0.00563661
CETP	Apo-A1	16.0	57014411.0	T	C	-0.234575	0.0370213	0.101285	0.00964286
CETP	Apo-A1	16.0	57017319.0	G	A	0.431561	0.0354299	-0.218601	0.00976113
CETP	Apo-A1	16.0	57019392.0	T	C	-0.15339	0.0204666	0.0639348	0.00559966
CETP	Apo-A1	16.0	57025171.0	T	C	0.122356	0.0242587	-0.0582057	0.00579676
CETP	Apo-A1	16.0	57032461.0	T	G	-0.097048	0.0177781	0.0330129	0.00479524
CETP	Multiple sclerosis	16.0	56985139.0	G	A	0.265911	0.0144012	-0.0344014267173323	0.0734419001022662
CETP	Multiple sclerosis	16.0	56997233.0	G	A	0.326652	0.014681	-0.0158733491562901	0.0185650786114124
CETP	Multiple sclerosis	16.0	57005479.0	C	A	-0.269399	0.0120788	0.0158733491562901	0.0215282537774964
CETP	AAA	16.0	56972250.0	T	C	0.132231	0.0195951	0.027952	0.025917
CETP	AAA	16.0	56975277.0	C	A	-0.136596	0.0172116	0.018859	0.025451
CETP	AAA	16.0	56982299.0	T	C	0.070164	0.0139869	-0.0016979	0.01838
CETP	AAA	16.0	56985156.0	G	A	0.263636	0.0148694	0.069004	0.019247
CETP	AAA	16.0	56989015.0	T	C	-0.219069	0.0342306	-0.10842	0.056433
CETP	AAA	16.0	56991524.0	G	A	0.090968	0.0168104	0.05726	0.023722
CETP	AAA	16.0	56993025.0	T	G	-0.202367	0.0138757	-0.043079	0.018128
CETP	AAA	16.0	56995038.0	T	C	-0.109246	0.0143709	-0.011136	0.019206
CETP	AAA	16.0	57001438.0	G	A	-0.267532	0.0121604	-0.070564	0.016819
CETP	AAA	16.0	57002118.0	T	G	0.380303	0.0548641	0.20707	0.092399
CETP	AAA	16.0	57003146.0	T	C	0.252954	0.0250517	0.060799	0.029703
CETP	AAA	16.0	57005762.0	T	C	0.35192	0.0572546	0.10267	0.079044
CETP	AAA	16.0	57007451.0	G	A	-0.288525	0.0168655	-0.058105	0.022556
CETP	AAA	16.0	57007652.0	G	A	0.205055	0.0384473	0.053303	0.056429
CETP	AAA	16.0	57010232.0	T	C	0.298238	0.0293931	0.092963	0.034802
CETP	AAA	16.0	57010382.0	T	G	0.139128	0.0267722	0.034332	0.041047
CETP	AAA	16.0	57014411.0	T	C	-0.234575	0.0370213	-0.15716	0.053776
CETP	AAA	16.0	57017319.0	G	A	0.431561	0.0354299	0.099948	0.048855
CETP	AAA	16.0	57017662.0	G	A	-0.102712	0.0176314	-0.0075361	0.021839
CETP	AAA	16.0	57019392.0	T	C	-0.15339	0.0204666	-0.035893	0.025179
CETP	AAA	16.0	57025171.0	T	C	0.122356	0.0242587	0.039001	0.02859
CETP	AAA	16.0	57026936.0	G	A	-0.0685628	0.0138265	-0.028311	0.018514
CETP	AAA	16.0	57032461.0	T	G	-0.097048	0.0177781	-0.018277	0.021933
CETP	Total Brain vol.	16.0	56972250.0	T	C	0.132231	0.0195951	0.0109780611503335	0.0099982341988465
CETP	Total Brain vol.	16.0	56975277.0	C	A	-0.136596	0.0172116	-0.0020763403578886	0.0100306297482543
CETP	Total Brain vol.	16.0	56985156.0	G	A	0.263636	0.0148694	-0.0135021439364988	0.0068608454961884
CETP	Total Brain vol.	16.0	56989015.0	T	C	-0.219069	0.0342306	-0.0020548064740613	0.0201451615104053
CETP	Total Brain vol.	16.0	56991524.0	G	A	0.090968	0.0168104	0.000376365897543	0.0089610927986436
CETP	Total Brain vol.	16.0	56993025.0	T	G	-0.202367	0.0138757	0.0038924672951032	0.0072216461875755
CETP	Total Brain vol.	16.0	56995038.0	T	C	-0.109246	0.0143709	0.0093588406753632	0.0077473846650358
CETP	Total Brain vol.	16.0	57003146.0	T	C	0.252954	0.0250517	-0.008702859732921	0.012053822344766
CETP	Total Brain vol.	16.0	57005762.0	T	C	0.35192	0.0572546	-0.0477523488949369	0.037161361007733
CETP	Total Brain vol.	16.0	57007451.0	G	A	-0.288525	0.0168655	0.0105429205721002	0.008756578548256
CETP	Total Brain vol.	16.0	57007652.0	G	A	0.205055	0.0384473	-0.007188633628817	0.0204804376889375
CETP	Total Brain vol.	16.0	57010232.0	T	C	0.298238	0.0293931	-0.0077706273852341	0.0133976334228174
CETP	Total Brain vol.	16.0	57010382.0	T	G	0.139128	0.0267722	0.0213316057513089	0.0127581374110699
CETP	Total Brain vol.	16.0	57014411.0	T	C	-0.234575	0.0370213	0.0064335151116426	0.017772141192383
CETP	Total Brain vol.	16.0	57017319.0	G	A	0.431561	0.0354299	-0.023432676823273	0.0169679050132317
CETP	Total Brain vol.	16.0	57017662.0	G	A	-0.102712	0.0176314	0.003476513217845	0.0086696090220575
CETP	Total Brain vol.	16.0	57025171.0	T	C	0.122356	0.0242587	-0.0041304085028847	0.0100009891111009
CETP	Total Brain vol.	16.0	57026936.0	G	A	-0.0685628	0.0138265	0.0119811806793811	0.0066121306177599
CETP	Total Brain vol.	16.0	57032461.0	T	G	-0.097048	0.0177781	0.0103115830448647	0.0082426722980533
CETP	Any ischemic stroke	16.0	56975277.0	C	A	-0.136596	0.0172116	-0.0117999999999996	0.0099
CETP	Any ischemic stroke	16.0	56980135.0	G	A	-0.135438	0.019478	-0.0089999999999996	0.0105
CETP	Any ischemic stroke	16.0	56985156.0	G	A	0.263636	0.0148694	0.0111999999999988	0.0084
CETP	Any ischemic stroke	16.0	56990803.0	G	A	-0.111242	0.0145034	-0.0021999999999999	0.0088
CETP	Any ischemic stroke	16.0	56991524.0	G	A	0.090968	0.0168104	-0.0054000000000002	0.0098
CETP	Any ischemic stroke	16.0	57001438.0	G	A	-0.267532	0.0121604	-0.0119999999999995	0.007
CETP	Any ischemic stroke	16.0	57007451.0	G	A	-0.288525	0.0168655	-0.0112000000000004	0.0099
CETP	Any ischemic stroke	16.0	57007652.0	G	A	0.205055	0.0384473	0.0356000000000014	0.0221
CETP	Any ischemic stroke	16.0	57008048.0	G	A	0.0800781	0.0126887	0.0025000000000049	0.0071
CETP	Any ischemic stroke	16.0	57017319.0	G	A	0.431561	0.0354299	0.0073999999999975	0.0262
CETP	Any ischemic stroke	16.0	57017662.0	G	A	-0.102712	0.0176314	0.0012000000000035	0.0113
CETP	Any ischemic stroke	16.0	57024884.0	G	A	0.122332	0.0242467	-0.0169000000000004	0.0112
CETP	Any ischemic stroke	16.0	57026936.0	G	A	-0.0685628	0.0138265	0.0048999999999998	0.0073
CETP	Small vessel stroke	16.0	56975277.0	C	A	-0.136596	0.0172116	-0.0402000000000005	0.0279
CETP	Small vessel stroke	16.0	56980135.0	G	A	-0.135438	0.019478	-0.0770999999999996	0.0313
CETP	Small vessel stroke	16.0	56985156.0	G	A	0.263636	0.0148694	0.0446999999999987	0.0221
CETP	Small vessel stroke	16.0	56990803.0	G	A	-0.111242	0.0145034	-0.0048000000000002	0.0245
CETP	Small vessel stroke	16.0	56991524.0	G	A	0.090968	0.0168104	-0.0139000000000002	0.0275
CETP	Small vessel stroke	16.0	57001438.0	G	A	-0.267532	0.0121604	-0.0231000000000003	0.0198
CETP	Small vessel stroke	16.0	57007451.0	G	A	-0.288525	0.0168655	0.0010999999999956	0.0275
CETP	Small vessel stroke	16.0	57007652.0	G	A	0.205055	0.0384473	0.1243999999999995	0.0722
CETP	Small vessel stroke	16.0	57008048.0	G	A	0.0800781	0.0126887	-0.0095000000000004	0.0202
CETP	Small vessel stroke	16.0	57014319.0	G	A	-0.208113	0.0189866	0.0222999999999999	0.0307
CETP	Small vessel stroke	16.0	57024884.0	G	A	0.122332	0.0242467	0.0179	0.0316
CETP	Small vessel stroke	16.0	57026936.0	G	A	-0.0685628	0.0138265	-0.0153000000000003	0.0212
CETP	Any stroke	16.0	56975277.0	C	A	-0.136596	0.0172116	-0.0145999999999999	0.0091
CETP	Any stroke	16.0	56980135.0	G	A	-0.135438	0.019478	-0.0046999999999996	0.0097
CETP	Any stroke	16.0	56985156.0	G	A	0.263636	0.0148694	0.007100000000004	0.0075
CETP	Any stroke	16.0	56989830.0	G	A	0.219653	0.0125669	0.0110000000000003	0.0067
CETP	Any stroke	16.0	56990803.0	G	A	-0.111242	0.0145034	0.0018000000000025	0.0081
CETP	Any stroke	16.0	56991524.0	G	A	0.090968	0.0168104	-0.0067	0.009
CETP	Any stroke	16.0	56991624.0	G	A	0.298652	0.016809	0.0293999999999999	0.0083
CETP	Any stroke	16.0	57007451.0	G	A	-0.288525	0.0168655	-0.0147999999999996	0.0091
CETP	Any stroke	16.0	57007652.0	G	A	0.205055	0.0384473	0.0265999999999993	0.0201
CETP	Any stroke	16.0	57008048.0	G	A	0.0800781	0.0126887	-0.0006000000000004	0.0065
CETP	Any stroke	16.0	57014319.0	G	A	-0.208113	0.0189866	0.0143999999999975	0.0099
CETP	Any stroke	16.0	57017319.0	G	A	0.431561	0.0354299	0.0115000000000012	0.0233
CETP	Any stroke	16.0	57017662.0	G	A	-0.102712	0.0176314	0.0007999999999995	0.0102
CETP	Any stroke	16.0	57024884.0	G	A	0.122332	0.0242467	-0.0194	0.0103
CETP	Any stroke	16.0	57026936.0	G	A	-0.0685628	0.0138265	0.004999999999999	0.0069
CETP	WMH vol.	16.0	56972250.0	T	C	0.132231	0.0195951	0.00430183	0.014643
CETP	WMH vol.	16.0	56975277.0	C	A	-0.136596	0.0172116	-0.00287544	0.0137998
CETP	WMH vol.	16.0	56982299.0	T	C	0.070164	0.0139869	-0.00128944	0.010174
CETP	WMH vol.	16.0	56985156.0	G	A	0.263636	0.0148694	-0.003799	0.0102282
CETP	WMH vol.	16.0	56989015.0	T	C	-0.219069	0.0342306	-0.0128456	0.0283588
CETP	WMH vol.	16.0	56991524.0	G	A	0.090968	0.0168104	-0.00874284	0.0133318
CETP	WMH vol.	16.0	56993025.0	T	G	-0.202367	0.0138757	0.00441726	0.0107034
CETP	WMH vol.	16.0	56993779.0	G	A	-0.0863726	0.0155905	-0.0105491	0.01164
CETP	WMH vol.	16.0	57001581.0	AAAC	A	-0.267265	0.0121543	-0.0103101	0.00978616
CETP	WMH vol.	16.0	57002118.0	T	G	0.380303	0.0548641	0.0919232	0.0471993
CETP	WMH vol.	16.0	57003146.0	T	C	0.252954	0.0250517	0.00283207	0.0178354
CETP	WMH vol.	16.0	57005762.0	T	C	0.35192	0.0572546	0.0415793	0.044019
CETP	WMH vol.	16.0	57007451.0	G	A	-0.288525	0.0168655	-0.0226711	0.0129065
CETP	WMH vol.	16.0	57007652.0	G	A	0.205055	0.0384473	0.0128213	0.0293662
CETP	WMH vol.	16.0	57008048.0	G	A	0.0800781	0.0126887	-0.0201996	0.00969516
CETP	WMH vol.	16.0	57010232.0	T	C	0.298238	0.0293931	0.0179654	0.0190591
CETP	WMH vol.	16.0	57010382.0	T	G	0.139128	0.0267722	0.00651028	0.0180135
CETP	WMH vol.	16.0	57014411.0	T	C	-0.234575	0.0370213	-0.00897454	0.0244424
CETP	WMH vol.	16.0	57017319.0	G	A	0.431561	0.0354299	0.043878	0.0250194
CETP	WMH vol.	16.0	57017662.0	G	A	-0.102712	0.0176314	-0.0227256	0.0126822
CETP	WMH vol.	16.0	57019392.0	T	C	-0.15339	0.0204666	-0.00225631	0.0143479
CETP	WMH vol.	16.0	57025171.0	T	C	0.122356	0.0242587	0.00300968	0.0146172
CETP	WMH vol.	16.0	57026936.0	G	A	-0.0685628	0.0138265	0.0119271	0.00981897
CETP	WMH vol.	16.0	57032461.0	T	G	-0.097048	0.0177781	0.0133571	0.0121932
CETP	Dementia in PD	16.0	56972250.0	T	C	0.132231	0.0195951	0.1217	0.1341
CETP	Dementia in PD	16.0	56975277.0	C	A	-0.136596	0.0172116	-0.0261	0.126
CETP	Dementia in PD	16.0	56982299.0	T	C	0.070164	0.0139869	-0.1628	0.0946
CETP	Dementia in PD	16.0	56985156.0	G	A	0.263636	0.0148694	0.1265	0.0929
CETP	Dementia in PD	16.0	56989015.0	T	C	-0.219069	0.0342306	0.1042	0.2839
CETP	Dementia in PD	16.0	56991524.0	G	A	0.090968	0.0168104	0.0428	0.1207
CETP	Dementia in PD	16.0	56993025.0	T	G	-0.202367	0.0138757	-0.2143	0.1012
CETP	Dementia in PD	16.0	56995038.0	T	C	-0.109246	0.0143709	0.1887	0.0997
CETP	Dementia in PD	16.0	57005762.0	T	C	0.35192	0.0572546	0.4074	0.3651
CETP	Dementia in PD	16.0	57007451.0	G	A	-0.288525	0.0168655	-0.2127	0.125
CETP	Dementia in PD	16.0	57007652.0	G	A	0.205055	0.0384473	0.3117	0.2803
CETP	Dementia in PD	16.0	57008048.0	G	A	0.0800781	0.0126887	-0.0366	0.0865
CETP	Dementia in PD	16.0	57010232.0	T	C	0.298238	0.0293931	0.0563	0.1819
CETP	Dementia in PD	16.0	57014319.0	G	A	-0.208113	0.0189866	-0.1489	0.129
CETP	Dementia in PD	16.0	57014411.0	T	C	-0.234575	0.0370213	-0.4941	0.1957
CETP	Dementia in PD	16.0	57017319.0	G	A	0.431561	0.0354299	0.1137	0.2465
CETP	Dementia in PD	16.0	57017662.0	G	A	-0.102712	0.0176314	0.0012	0.1139
CETP	Dementia in PD	16.0	57019392.0	T	C	-0.15339	0.0204666	-0.0821	0.1248
CETP	Dementia in PD	16.0	57025171.0	T	C	0.122356	0.0242587	0.1391	0.1397
CETP	Dementia in PD	16.0	57026936.0	G	A	-0.0685628	0.0138265	-0.0676	0.0889
CETP	Dementia in PD	16.0	57032461.0	T	G	-0.097048	0.0177781	-0.0097	0.1078
Apo-A1	LDL-C	16.0	56972345.0	T	G	-0.0196174	0.00380173	0.00409756	0.00142585
Apo-A1	LDL-C	16.0	56975277.0	C	A	0.0663976	0.00544499	-0.00547417	0.00199031
Apo-A1	LDL-C	16.0	56976542.0	G	A	-0.0837093	0.0115062	0.0158421	0.00436175
Apo-A1	LDL-C	16.0	56985514.0	G	A	0.160498	0.00414695	-0.0345838	0.00156094
Apo-A1	LDL-C	16.0	56985555.0	G	A	-0.13011	0.00456791	0.0220225	0.00174744
Apo-A1	LDL-C	16.0	56985739.0	CTT	C	-0.0251249	0.00428671	0.0129057	0.0029614
Apo-A1	LDL-C	16.0	56988503.0	T	C	-0.116158	0.0173231	0.026747	0.00666964
Apo-A1	LDL-C	16.0	56988958.0	CT	C	0.0525236	0.00466943	-0.00885742	0.00283327
Apo-A1	LDL-C	16.0	56996279.0	T	C	0.0622521	0.0104027	-0.0116886	0.00510513
Apo-A1	LDL-C	16.0	56997902.0	TTTTA	T	0.0708216	0.0042518	-0.0112344	0.00199998
Apo-A1	LDL-C	16.0	57002118.0	T	G	-0.132526	0.0179594	0.0283709	0.00595389
Apo-A1	LDL-C	16.0	57002641.0	CT	C	0.0821291	0.00760525	-0.0158358	0.00327671
Apo-A1	LDL-C	16.0	57003146.0	T	C	-0.111988	0.00696055	0.0158879	0.00256502
Apo-A1	LDL-C	16.0	57005762.0	T	C	-0.145364	0.017522	0.0337197	0.00647788
Apo-A1	LDL-C	16.0	57008287.0	G	A	0.089882	0.00561783	-0.0157742	0.00212306
Apo-A1	LDL-C	16.0	57009137.0	C	A	0.0681744	0.0120263	-0.00962952	0.00539445
Apo-A1	LDL-C	16.0	57010232.0	T	C	-0.120193	0.00751819	0.0241922	0.00278734
Apo-A1	LDL-C	16.0	57014411.0	T	C	0.101285	0.00964286	-0.0245352	0.00385557
Apo-A1	LDL-C	16.0	57021524.0	T	C	-0.0201663	0.00386752	0.001946	0.00144883
Apo-A1	LDL-C	16.0	57025291.0	CTTT	C	-0.0737914	0.0121278	0.0159269	0.00519848
Apo-A1	LDL-C	16.0	57026381.0	AT	A	0.0480761	0.00951691	-0.00793015	0.00655057
Apo-A1	LDL-C	16.0	57029355.0	G	A	-0.0304117	0.00503117	0.00466561	0.00187786
Apo-A1	LDL-C	16.0	57042445.0	GA	G	0.0242286	0.00484575	-0.000503754	0.00193843
Apo-A1	HDL-C	16.0	56972345.0	T	G	-0.0196174	0.00380173	-0.0221308	0.00141205
Apo-A1	HDL-C	16.0	56976542.0	G	A	-0.0837093	0.0115062	-0.11639	0.00434493
Apo-A1	HDL-C	16.0	56984482.0	T	C	-0.0663005	0.00591708	-0.0805704	0.00216225
Apo-A1	HDL-C	16.0	56985514.0	G	A	0.160498	0.00414695	0.212131	0.00154442
Apo-A1	HDL-C	16.0	56996279.0	T	C	0.0622521	0.0104027	0.0704389	0.0049541
Apo-A1	HDL-C	16.0	57002118.0	T	G	-0.132526	0.0179594	-0.177184	0.00590029
Apo-A1	HDL-C	16.0	57002641.0	CT	C	0.0821291	0.00760525	0.113619	0.00329884
Apo-A1	HDL-C	16.0	57003146.0	T	C	-0.111988	0.00696055	-0.140091	0.00254001
Apo-A1	HDL-C	16.0	57008287.0	G	A	0.089882	0.00561783	0.118105	0.00210559
Apo-A1	HDL-C	16.0	57009137.0	C	A	0.0681744	0.0120263	0.0926848	0.00543854
Apo-A1	HDL-C	16.0	57017002.0	T	G	0.0669103	0.00639795	0.0769116	0.00234864
Apo-A1	HDL-C	16.0	57017319.0	G	A	-0.218601	0.00976113	-0.296516	0.00371277
Apo-A1	HDL-C	16.0	57019392.0	T	C	0.0639348	0.00559966	0.0755798	0.00204031
Apo-A1	HDL-C	16.0	57021524.0	T	C	-0.0201663	0.00386752	-0.0206471	0.00143449
Apo-A1	HDL-C	16.0	57025291.0	CTTT	C	-0.0737914	0.0121278	-0.0919035	0.00523452
Apo-A1	HDL-C	16.0	57031716.0	T	C	-0.0573699	0.00776179	-0.0725808	0.00294286
Apo-A1	HDL-C	16.0	57042445.0	GA	G	0.0242286	0.00484575	0.0256914	0.00194869
Apo-A1	TG	16.0	56972345.0	T	G	-0.0196174	0.00380173	0.0049985	0.00140766
Apo-A1	TG	16.0	56975277.0	C	A	0.0663976	0.00544499	-0.0140337	0.00196272
Apo-A1	TG	16.0	56976542.0	G	A	-0.0837093	0.0115062	0.0128044	0.00430433
Apo-A1	TG	16.0	56985514.0	G	A	0.160498	0.00414695	-0.029988	0.00153649
Apo-A1	TG	16.0	56985555.0	G	A	-0.13011	0.00456791	0.0258908	0.0017237
Apo-A1	TG	16.0	56985739.0	CTT	C	-0.0251249	0.00428671	0.00369718	0.00295353
Apo-A1	TG	16.0	56988503.0	T	C	-0.116158	0.0173231	0.0278142	0.00660789
Apo-A1	TG	16.0	56988958.0	CT	C	0.0525236	0.00466943	-0.00461231	0.00276474
Apo-A1	TG	16.0	56993025.0	T	G	0.0997999	0.00418461	-0.0190211	0.00152826
Apo-A1	TG	16.0	56993909.0	C	A	-0.118319	0.00384353	0.0250282	0.00161289
Apo-A1	TG	16.0	56996279.0	T	C	0.0622521	0.0104027	-0.0101327	0.00502531
Apo-A1	TG	16.0	56999184.0	AT	A	0.0370594	0.00733287	0.00171106	0.00281344
Apo-A1	TG	16.0	57002118.0	T	G	-0.132526	0.0179594	0.0273442	0.00587863
Apo-A1	TG	16.0	57002641.0	CT	C	0.0821291	0.00760525	-0.018808	0.00323912
Apo-A1	TG	16.0	57003146.0	T	C	-0.111988	0.00696055	0.016322	0.00252711
Apo-A1	TG	16.0	57005762.0	T	C	-0.145364	0.017522	0.0306577	0.00639793
Apo-A1	TG	16.0	57006305.0	T	C	0.0293496	0.00439645	-0.00956094	0.00195551
Apo-A1	TG	16.0	57007451.0	G	A	0.154047	0.00504412	-0.0285883	0.00184766
Apo-A1	TG	16.0	57008287.0	G	A	0.089882	0.00561783	-0.0138207	0.00209727
Apo-A1	TG	16.0	57009137.0	C	A	0.0681744	0.0120263	-0.00520537	0.00533493
Apo-A1	TG	16.0	57010232.0	T	C	-0.120193	0.00751819	0.0238616	0.00275431
Apo-A1	TG	16.0	57012699.0	G	A	0.0668417	0.00400312	-0.0114675	0.00146608
Apo-A1	TG	16.0	57014411.0	T	C	0.101285	0.00964286	-0.0221869	0.00380537
Apo-A1	TG	16.0	57017002.0	T	G	0.0669103	0.00639795	-0.0086311	0.00233791
Apo-A1	TG	16.0	57017319.0	G	A	-0.218601	0.00976113	0.0428863	0.003691
Apo-A1	TG	16.0	57019392.0	T	C	0.0639348	0.00559966	-0.00886644	0.00203341
Apo-A1	TG	16.0	57021524.0	T	C	-0.0201663	0.00386752	0.00218657	0.0014284
Apo-A1	TG	16.0	57025291.0	CTTT	C	-0.0737914	0.0121278	0.0159967	0.00514356
Apo-A1	TG	16.0	57026381.0	AT	A	0.0480761	0.00951691	-0.011187	0.00653525
Apo-A1	TG	16.0	57031716.0	T	C	-0.0573699	0.00776179	0.00882643	0.00293098
Apo-A1	TG	16.0	57042445.0	GA	G	0.0242286	0.00484575	-0.00135219	0.0019112
Apo-A1	Non-HDL-C	16.0	56972345.0	T	G	-0.0196174	0.00380173	0.00592856	0.00165855
Apo-A1	Non-HDL-C	16.0	56975277.0	C	A	0.0663976	0.00544499	-0.0114633	0.00233752
Apo-A1	Non-HDL-C	16.0	56976542.0	G	A	-0.0837093	0.0115062	0.0203122	0.00511639
Apo-A1	Non-HDL-C	16.0	56978148.0	T	C	0.026655	0.00425186	-0.00911015	0.00183557
Apo-A1	Non-HDL-C	16.0	56984482.0	T	C	-0.0663005	0.00591708	0.014606	0.00250823
Apo-A1	Non-HDL-C	16.0	56985555.0	G	A	-0.13011	0.00456791	0.0344389	0.00203948
Apo-A1	Non-HDL-C	16.0	56985805.0	T	C	0.059149	0.00529472	-0.0170094	0.00235368
Apo-A1	Non-HDL-C	16.0	56988503.0	T	C	-0.116158	0.0173231	0.0407413	0.00789929
Apo-A1	Non-HDL-C	16.0	56988958.0	CT	C	0.0525236	0.00466943	-0.0114182	0.00413163
Apo-A1	Non-HDL-C	16.0	56993025.0	T	G	0.0997999	0.00418461	-0.0281498	0.0018026
Apo-A1	Non-HDL-C	16.0	56993909.0	C	A	-0.118319	0.00384353	0.0334014	0.00171291
Apo-A1	Non-HDL-C	16.0	56996279.0	T	C	0.0622521	0.0104027	-0.0151263	0.00639359
Apo-A1	Non-HDL-C	16.0	56997902.0	TTTTA	T	0.0708216	0.0042518	-0.0151129	0.00249389
Apo-A1	Non-HDL-C	16.0	57002118.0	T	G	-0.132526	0.0179594	0.0306154	0.00731955
Apo-A1	Non-HDL-C	16.0	57002641.0	CT	C	0.0821291	0.00760525	-0.0226868	0.00396612
Apo-A1	Non-HDL-C	16.0	57003146.0	T	C	-0.111988	0.00696055	0.0230109	0.00299258
Apo-A1	Non-HDL-C	16.0	57005762.0	T	C	-0.145364	0.017522	0.0458376	0.00754806
Apo-A1	Non-HDL-C	16.0	57007451.0	G	A	0.154047	0.00504412	-0.0344565	0.00219561
Apo-A1	Non-HDL-C	16.0	57008287.0	G	A	0.089882	0.00561783	-0.0250258	0.00247809
Apo-A1	Non-HDL-C	16.0	57009137.0	C	A	0.0681744	0.0120263	-0.011046	0.00636749
Apo-A1	Non-HDL-C	16.0	57010232.0	T	C	-0.120193	0.00751819	0.0325652	0.00328253
Apo-A1	Non-HDL-C	16.0	57012699.0	G	A	0.0668417	0.00400312	-0.0198222	0.00173734
Apo-A1	Non-HDL-C	16.0	57014411.0	T	C	0.101285	0.00964286	-0.0326217	0.00440783
Apo-A1	Non-HDL-C	16.0	57017002.0	T	G	0.0669103	0.00639795	-0.0108949	0.00271531
Apo-A1	Non-HDL-C	16.0	57021524.0	T	C	-0.0201663	0.00386752	0.00553788	0.00169863
Apo-A1	Non-HDL-C	16.0	57025291.0	CTTT	C	-0.0737914	0.0121278	0.0178665	0.00637366
Apo-A1	Non-HDL-C	16.0	57029355.0	G	A	-0.0304117	0.00503117	0.00491346	0.00219621
Apo-A1	Non-HDL-C	16.0	57042445.0	GA	G	0.0242286	0.00484575	-0.0026142	0.00228041
Apo-A1	Lp[a]	16.0	56972345.0	T	G	-0.0196174	0.00380173	0.2037	0.13494
Apo-A1	Lp[a]	16.0	56975277.0	C	A	0.0663976	0.00544499	-0.37832	0.19333
Apo-A1	Lp[a]	16.0	56976542.0	G	A	-0.0837093	0.0115062	-0.17085	0.40635
Apo-A1	Lp[a]	16.0	56978148.0	T	C	0.026655	0.00425186	-0.10092	0.15053
Apo-A1	Lp[a]	16.0	56985555.0	G	A	-0.13011	0.00456791	0.1869	0.1617
Apo-A1	Lp[a]	16.0	56985739.0	CTT	C	-0.0251249	0.00428671	0.20775	0.15209
Apo-A1	Lp[a]	16.0	56988503.0	T	C	-0.116158	0.0173231	0.39752	0.60838
Apo-A1	Lp[a]	16.0	56993025.0	T	G	0.0997999	0.00418461	-0.18266	0.14861
Apo-A1	Lp[a]	16.0	56993779.0	G	A	0.0438928	0.00455896	-0.13791	0.16136
Apo-A1	Lp[a]	16.0	56993897.0	C	A	0.0524778	0.00452565	-0.45765	0.16034
Apo-A1	Lp[a]	16.0	56997902.0	TTTTA	T	0.0708216	0.0042518	-0.24881	0.15042
Apo-A1	Lp[a]	16.0	56999184.0	AT	A	0.0370594	0.00733287	-0.33444	0.26069
Apo-A1	Lp[a]	16.0	57002118.0	T	G	-0.132526	0.0179594	1.65	0.64922
Apo-A1	Lp[a]	16.0	57003146.0	T	C	-0.111988	0.00696055	0.56612	0.24732
Apo-A1	Lp[a]	16.0	57005762.0	T	C	-0.145364	0.017522	0.083253	0.60981
Apo-A1	Lp[a]	16.0	57007451.0	G	A	0.154047	0.00504412	-0.51411	0.1791
Apo-A1	Lp[a]	16.0	57008287.0	G	A	0.089882	0.00561783	-0.0016671	0.20042
Apo-A1	Lp[a]	16.0	57010232.0	T	C	-0.120193	0.00751819	0.73951	0.26412
Apo-A1	Lp[a]	16.0	57012699.0	G	A	0.0668417	0.00400312	-0.19775	0.14164
Apo-A1	Lp[a]	16.0	57017002.0	T	G	0.0669103	0.00639795	-0.36162	0.22771
Apo-A1	Lp[a]	16.0	57017319.0	G	A	-0.218601	0.00976113	1.3505	0.34078
Apo-A1	Lp[a]	16.0	57019392.0	T	C	0.0639348	0.00559966	-0.124	0.19772
Apo-A1	Lp[a]	16.0	57021524.0	T	C	-0.0201663	0.00386752	-0.069898	0.13687
Apo-A1	Lp[a]	16.0	57025291.0	CTTT	C	-0.0737914	0.0121278	0.019603	0.43569
Apo-A1	Lp[a]	16.0	57026381.0	AT	A	0.0480761	0.00951691	-0.26612	0.33777
Apo-A1	Lp[a]	16.0	57029355.0	G	A	-0.0304117	0.00503117	0.045898	0.17829
Apo-A1	Lp[a]	16.0	57031716.0	T	C	-0.0573699	0.00776179	0.26496	0.27488
Apo-A1	Lp[a]	16.0	57042445.0	GA	G	0.0242286	0.00484575	-0.17997	0.1711
Apo-A1	SBP	16.0	56972345.0	T	G	-0.0196174	0.00380173	0.0671	0.0307
Apo-A1	SBP	16.0	56975277.0	C	A	0.0663976	0.00544499	-0.0312	0.0431
Apo-A1	SBP	16.0	56976542.0	G	A	-0.0837093	0.0115062	-0.1643	0.0854
Apo-A1	SBP	16.0	56985514.0	G	A	0.160498	0.00414695	-0.1067	0.0337
Apo-A1	SBP	16.0	56985555.0	G	A	-0.13011	0.00456791	0.0429	0.0376
Apo-A1	SBP	16.0	56985805.0	T	C	0.059149	0.00529472	-0.0924	0.043
Apo-A1	SBP	16.0	56988503.0	T	C	-0.116158	0.0173231	-0.1005	0.1439
Apo-A1	SBP	16.0	56993025.0	T	G	0.0997999	0.00418461	-0.016	0.034
Apo-A1	SBP	16.0	56996279.0	T	C	0.0622521	0.0104027	-0.1094	0.0877
Apo-A1	SBP	16.0	57001516.0	G	A	0.0371487	0.00727398	0.0185	0.0586
Apo-A1	SBP	16.0	57002118.0	T	G	-0.132526	0.0179594	0.2466	0.1364
Apo-A1	SBP	16.0	57003146.0	T	C	-0.111988	0.00696055	-0.0183	0.0565
Apo-A1	SBP	16.0	57005762.0	T	C	-0.145364	0.017522	0.1185	0.1463
Apo-A1	SBP	16.0	57007451.0	G	A	0.154047	0.00504412	-0.0064	0.0408
Apo-A1	SBP	16.0	57008287.0	G	A	0.089882	0.00561783	-0.0455	0.0456
Apo-A1	SBP	16.0	57010232.0	T	C	-0.120193	0.00751819	0.0671	0.0622
Apo-A1	SBP	16.0	57014411.0	T	C	0.101285	0.00964286	0.0448	0.0856
Apo-A1	SBP	16.0	57017002.0	T	G	0.0669103	0.00639795	0.0167	0.0518
Apo-A1	SBP	16.0	57017319.0	G	A	-0.218601	0.00976113	0.0747	0.0803
Apo-A1	SBP	16.0	57019392.0	T	C	0.0639348	0.00559966	0.0002	0.0463
Apo-A1	SBP	16.0	57021203.0	G	A	0.088586	0.0132072	-0.0942	0.1135
Apo-A1	SBP	16.0	57021524.0	T	C	-0.0201663	0.00386752	0.0178	0.0311
Apo-A1	SBP	16.0	57022748.0	T	C	-0.0570914	0.00733357	0.0325	0.0589
Apo-A1	SBP	16.0	57029355.0	G	A	-0.0304117	0.00503117	0.0222	0.0406
Apo-A1	SBP	16.0	57031730.0	C	A	0.0578893	0.00770703	-0.1011	0.0663
Apo-A1	SBP	16.0	57037903.0	T	C	-0.0240607	0.00476429	-0.0528	0.0377
Apo-A1	DBP	16.0	56972345.0	T	G	-0.0196174	0.00380173	-0.0099	0.0177
Apo-A1	DBP	16.0	56975277.0	C	A	0.0663976	0.00544499	-0.0229	0.0249
Apo-A1	DBP	16.0	56976542.0	G	A	-0.0837093	0.0115062	-0.0402	0.0497
Apo-A1	DBP	16.0	56978148.0	T	C	0.026655	0.00425186	-0.0087	0.0195
Apo-A1	DBP	16.0	56985514.0	G	A	0.160498	0.00414695	-0.0477	0.0194
Apo-A1	DBP	16.0	56985555.0	G	A	-0.13011	0.00456791	0.0129	0.0217
Apo-A1	DBP	16.0	56985805.0	T	C	0.059149	0.00529472	-0.0525	0.0247
Apo-A1	DBP	16.0	56988503.0	T	C	-0.116158	0.0173231	-0.0017	0.083
Apo-A1	DBP	16.0	56993025.0	T	G	0.0997999	0.00418461	-0.0056	0.0196
Apo-A1	DBP	16.0	56996279.0	T	C	0.0622521	0.0104027	0.0014	0.0504
Apo-A1	DBP	16.0	57000284.0	G	A	0.0398078	0.00391682	-0.029	0.0181
Apo-A1	DBP	16.0	57001516.0	G	A	0.0371487	0.00727398	-0.0194	0.0338
Apo-A1	DBP	16.0	57002118.0	T	G	-0.132526	0.0179594	0.143	0.0789
Apo-A1	DBP	16.0	57003146.0	T	C	-0.111988	0.00696055	0.0222	0.0325
Apo-A1	DBP	16.0	57005762.0	T	C	-0.145364	0.017522	0.025	0.084
Apo-A1	DBP	16.0	57007451.0	G	A	0.154047	0.00504412	-0.0077	0.0235
Apo-A1	DBP	16.0	57008287.0	G	A	0.089882	0.00561783	-0.0128	0.0263
Apo-A1	DBP	16.0	57010232.0	T	C	-0.120193	0.00751819	0.054	0.0358
Apo-A1	DBP	16.0	57014411.0	T	C	0.101285	0.00964286	0.0409	0.0488
Apo-A1	DBP	16.0	57017002.0	T	G	0.0669103	0.00639795	0.0006	0.0299
Apo-A1	DBP	16.0	57017319.0	G	A	-0.218601	0.00976113	0.0118	0.0463
Apo-A1	DBP	16.0	57019392.0	T	C	0.0639348	0.00559966	0.0071	0.0266
Apo-A1	DBP	16.0	57021203.0	G	A	0.088586	0.0132072	-0.023	0.0649
Apo-A1	DBP	16.0	57021524.0	T	C	-0.0201663	0.00386752	0.0181	0.0179
Apo-A1	DBP	16.0	57022748.0	T	C	-0.0570914	0.00733357	0.0356	0.034
Apo-A1	DBP	16.0	57029355.0	G	A	-0.0304117	0.00503117	0.0031	0.0235
Apo-A1	DBP	16.0	57031730.0	C	A	0.0578893	0.00770703	-0.0287	0.0379
Apo-A1	DBP	16.0	57037903.0	T	C	-0.0240607	0.00476429	-0.0171	0.0218
Apo-A1	CHD	16.0	56972345.0	T	G	-0.0196174	0.00380173	0.00261943	0.0049894075
Apo-A1	CHD	16.0	56975277.0	C	A	0.0663976	0.00544499	-0.01330399	0.0068549272
Apo-A1	CHD	16.0	56976542.0	G	A	-0.0837093	0.0115062	0.01637776	0.014206101
Apo-A1	CHD	16.0	56978148.0	T	C	0.026655	0.00425186	-0.00020021	0.005632684
Apo-A1	CHD	16.0	56984482.0	T	C	-0.0663005	0.00591708	0.00862355	0.0077574961
Apo-A1	CHD	16.0	56985555.0	G	A	-0.13011	0.00456791	0.01819995	0.0060725117
Apo-A1	CHD	16.0	56985805.0	T	C	0.059149	0.00529472	-0.00413389	0.0072196962
Apo-A1	CHD	16.0	56988503.0	T	C	-0.116158	0.0173231	-0.0017188	0.028594809
Apo-A1	CHD	16.0	56993025.0	T	G	0.0997999	0.00418461	-0.0239633	0.005420416
Apo-A1	CHD	16.0	56993909.0	C	A	-0.118319	0.00384353	0.02169072	0.0051666556
Apo-A1	CHD	16.0	56994894.0	G	A	0.0713911	0.00377781	-0.01664447	0.0050824248
Apo-A1	CHD	16.0	56996279.0	T	C	0.0622521	0.0104027	0.01067704	0.015581595
Apo-A1	CHD	16.0	56997902.0	TTTTA	T	0.0708216	0.0042518	-0.01735268	0.0076715812
Apo-A1	CHD	16.0	56999184.0	AT	A	0.0370594	0.00733287	-0.00256924	0.010055992
Apo-A1	CHD	16.0	57002118.0	T	G	-0.132526	0.0179594	0.01710438	0.020977972
Apo-A1	CHD	16.0	57003146.0	T	C	-0.111988	0.00696055	0.02477587	0.0094591784
Apo-A1	CHD	16.0	57005762.0	T	C	-0.145364	0.017522	0.02675575	0.023547356
Apo-A1	CHD	16.0	57006305.0	T	C	0.0293496	0.00439645	-0.00100637	0.006664348
Apo-A1	CHD	16.0	57007451.0	G	A	0.154047	0.00504412	-0.02821349	0.0064305693
Apo-A1	CHD	16.0	57008287.0	G	A	0.089882	0.00561783	-0.01578741	0.0072179045
Apo-A1	CHD	16.0	57010232.0	T	C	-0.120193	0.00751819	0.0207587	0.010155284
Apo-A1	CHD	16.0	57012699.0	G	A	0.0668417	0.00400312	-0.00852217	0.0052700259
Apo-A1	CHD	16.0	57014411.0	T	C	0.101285	0.00964286	-0.02617896	0.014537747
Apo-A1	CHD	16.0	57017319.0	G	A	-0.218601	0.00976113	0.03887719	0.013326433
Apo-A1	CHD	16.0	57019392.0	T	C	0.0639348	0.00559966	-0.00861746	0.007544119
Apo-A1	CHD	16.0	57021203.0	G	A	0.088586	0.0132072	0.00114933	0.018043942
Apo-A1	CHD	16.0	57021524.0	T	C	-0.0201663	0.00386752	0.00409021	0.0051048822
Apo-A1	CHD	16.0	57026381.0	AT	A	0.0480761	0.00951691	0.00288102	0.014513301
Apo-A1	CHD	16.0	57029355.0	G	A	-0.0304117	0.00503117	0.00431752	0.0066545834
Apo-A1	CHD	16.0	57031730.0	C	A	0.0578893	0.00770703	0.00200216	0.010727486
Apo-A1	CHD	16.0	57042445.0	GA	G	0.0242286	0.00484575	-0.0009474	0.0067950638
Apo-A1	AF	16.0	56972345.0	T	G	-0.0196174	0.00380173	0.0043	0.0065
Apo-A1	AF	16.0	56975277.0	C	A	0.0663976	0.00544499	-0.0082	0.0094
Apo-A1	AF	16.0	56976542.0	G	A	-0.0837093	0.0115062	0.0069	0.0197
Apo-A1	AF	16.0	56984482.0	T	C	-0.0663005	0.00591708	0.0046	0.0105
Apo-A1	AF	16.0	56985555.0	G	A	-0.13011	0.00456791	0.0019	0.0083
Apo-A1	AF	16.0	56985805.0	T	C	0.059149	0.00529472	0.0102	0.0095
Apo-A1	AF	16.0	56988503.0	T	C	-0.116158	0.0173231	-0.0333	0.041
Apo-A1	AF	16.0	56993025.0	T	G	0.0997999	0.00418461	-0.0079	0.0074
Apo-A1	AF	16.0	56993909.0	C	A	-0.118319	0.00384353	0.0109	0.0068
Apo-A1	AF	16.0	56994894.0	G	A	0.0713911	0.00377781	-0.0057	0.0067
Apo-A1	AF	16.0	56996279.0	T	C	0.0622521	0.0104027	0.0271	0.0211
Apo-A1	AF	16.0	56999184.0	AT	A	0.0370594	0.00733287	0.0052	0.0232
Apo-A1	AF	16.0	57002118.0	T	G	-0.132526	0.0179594	-0.0018	0.0302
Apo-A1	AF	16.0	57003146.0	T	C	-0.111988	0.00696055	-0.0001	0.0125
Apo-A1	AF	16.0	57005762.0	T	C	-0.145364	0.017522	0.0544	0.033
Apo-A1	AF	16.0	57006305.0	T	C	0.0293496	0.00439645	0.0036	0.009
Apo-A1	AF	16.0	57007451.0	G	A	0.154047	0.00504412	-0.0049	0.0088
Apo-A1	AF	16.0	57008287.0	G	A	0.089882	0.00561783	0.0054	0.01
Apo-A1	AF	16.0	57010232.0	T	C	-0.120193	0.00751819	-0.0029	0.0137
Apo-A1	AF	16.0	57012699.0	G	A	0.0668417	0.00400312	-0.0	0.0071
Apo-A1	AF	16.0	57014411.0	T	C	0.101285	0.00964286	0.0076	0.0196
Apo-A1	AF	16.0	57017002.0	T	G	0.0669103	0.00639795	-0.0023	0.0111
Apo-A1	AF	16.0	57017319.0	G	A	-0.218601	0.00976113	0.0125	0.0182
Apo-A1	AF	16.0	57019392.0	T	C	0.0639348	0.00559966	0.0049	0.0098
Apo-A1	AF	16.0	57021203.0	G	A	0.088586	0.0132072	-0.0077	0.0256
Apo-A1	AF	16.0	57021524.0	T	C	-0.0201663	0.00386752	0.008	0.0069
Apo-A1	AF	16.0	57022748.0	T	C	-0.0570914	0.00733357	0.0257	0.0132
Apo-A1	AF	16.0	57031730.0	C	A	0.0578893	0.00770703	0.002	0.016
Apo-A1	AF	16.0	57042445.0	GA	G	0.0242286	0.00484575	0.0225	0.0221
Apo-A1	HF	16.0	56972345.0	T	G	-0.0196174	0.00380173	0.0059	0.0051
Apo-A1	HF	16.0	56975277.0	C	A	0.0663976	0.00544499	-0.0094	0.0072
Apo-A1	HF	16.0	56976542.0	G	A	-0.0837093	0.0115062	-0.0047	0.0173
Apo-A1	HF	16.0	56984482.0	T	C	-0.0663005	0.00591708	0.0125	0.0075
Apo-A1	HF	16.0	56985514.0	G	A	0.160498	0.00414695	-0.0183	0.0057
Apo-A1	HF	16.0	56985555.0	G	A	-0.13011	0.00456791	0.0087	0.0065
Apo-A1	HF	16.0	56985739.0	CTT	C	-0.0251249	0.00428671	-0.0047	0.0106
Apo-A1	HF	16.0	56988503.0	T	C	-0.116158	0.0173231	0.0009	0.0268
Apo-A1	HF	16.0	56993025.0	T	G	0.0997999	0.00418461	-0.0112	0.0055
Apo-A1	HF	16.0	56993909.0	C	A	-0.118319	0.00384353	0.0154	0.008
Apo-A1	HF	16.0	56996279.0	T	C	0.0622521	0.0104027	0.0211	0.0186
Apo-A1	HF	16.0	56999184.0	AT	A	0.0370594	0.00733287	0.0023	0.0146
Apo-A1	HF	16.0	57000938.0	G	A	-0.18451	0.00564033	0.0198	0.0084
Apo-A1	HF	16.0	57002118.0	T	G	-0.132526	0.0179594	-0.0211	0.0282
Apo-A1	HF	16.0	57003146.0	T	C	-0.111988	0.00696055	-0.0006	0.0088
Apo-A1	HF	16.0	57005762.0	T	C	-0.145364	0.017522	0.0087	0.0253
Apo-A1	HF	16.0	57006305.0	T	C	0.0293496	0.00439645	-0.0035	0.0069
Apo-A1	HF	16.0	57007451.0	G	A	0.154047	0.00504412	-0.0046	0.0064
Apo-A1	HF	16.0	57008287.0	G	A	0.089882	0.00561783	-0.0107	0.0068
Apo-A1	HF	16.0	57010232.0	T	C	-0.120193	0.00751819	0.0094	0.0109
Apo-A1	HF	16.0	57012699.0	G	A	0.0668417	0.00400312	-0.0008	0.0053
Apo-A1	HF	16.0	57014411.0	T	C	0.101285	0.00964286	-0.0258	0.0167
Apo-A1	HF	16.0	57017002.0	T	G	0.0669103	0.00639795	0.0031	0.0086
Apo-A1	HF	16.0	57017319.0	G	A	-0.218601	0.00976113	0.0186	0.0161
Apo-A1	HF	16.0	57019392.0	T	C	0.0639348	0.00559966	-0.0044	0.0079
Apo-A1	HF	16.0	57021203.0	G	A	0.088586	0.0132072	-0.0096	0.0151
Apo-A1	HF	16.0	57021524.0	T	C	-0.0201663	0.00386752	0.0005	0.0052
Apo-A1	HF	16.0	57022748.0	T	C	-0.0570914	0.00733357	0.0073	0.0084
Apo-A1	HF	16.0	57029355.0	G	A	-0.0304117	0.00503117	0.0011	0.0065
Apo-A1	HF	16.0	57031730.0	C	A	0.0578893	0.00770703	-0.0168	0.0107
Apo-A1	HF	16.0	57042445.0	GA	G	0.0242286	0.00484575	0.003	0.0086
Apo-A1	Parkinson's disease	16.0	56972345.0	T	G	-0.0196174	0.00380173	0.0117	0.0191
Apo-A1	Parkinson's disease	16.0	56975277.0	C	A	0.0663976	0.00544499	-0.0056	0.0237
Apo-A1	Parkinson's disease	16.0	56976542.0	G	A	-0.0837093	0.0115062	0.0638	0.0601
Apo-A1	Parkinson's disease	16.0	56978148.0	T	C	0.026655	0.00425186	-0.0012	0.0215
Apo-A1	Parkinson's disease	16.0	56984482.0	T	C	-0.0663005	0.00591708	-0.0168	0.0308
Apo-A1	Parkinson's disease	16.0	56985555.0	G	A	-0.13011	0.00456791	0.0216	0.0225
Apo-A1	Parkinson's disease	16.0	56985805.0	T	C	0.059149	0.00529472	0.0215	0.0264
Apo-A1	Parkinson's disease	16.0	56988503.0	T	C	-0.116158	0.0173231	0.0294	0.1026
Apo-A1	Parkinson's disease	16.0	56993025.0	T	G	0.0997999	0.00418461	-0.0237	0.0195
Apo-A1	Parkinson's disease	16.0	56993909.0	C	A	-0.118319	0.00384353	0.0074	0.0183
Apo-A1	Parkinson's disease	16.0	56994894.0	G	A	0.0713911	0.00377781	-0.0097	0.0175
Apo-A1	Parkinson's disease	16.0	56996279.0	T	C	0.0622521	0.0104027	0.0339	0.0629
Apo-A1	Parkinson's disease	16.0	57002118.0	T	G	-0.132526	0.0179594	0.1251	0.1219
Apo-A1	Parkinson's disease	16.0	57003146.0	T	C	-0.111988	0.00696055	0.0005	0.0329
Apo-A1	Parkinson's disease	16.0	57005762.0	T	C	-0.145364	0.017522	0.0818	0.1102
Apo-A1	Parkinson's disease	16.0	57006305.0	T	C	0.0293496	0.00439645	-0.0035	0.0235
Apo-A1	Parkinson's disease	16.0	57007451.0	G	A	0.154047	0.00504412	0.0093	0.0244
Apo-A1	Parkinson's disease	16.0	57008287.0	G	A	0.089882	0.00561783	-0.0142	0.0273
Apo-A1	Parkinson's disease	16.0	57010232.0	T	C	-0.120193	0.00751819	0.0166	0.0408
Apo-A1	Parkinson's disease	16.0	57012699.0	G	A	0.0668417	0.00400312	0.0245	0.018
Apo-A1	Parkinson's disease	16.0	57014411.0	T	C	0.101285	0.00964286	0.0469	0.0555
Apo-A1	Parkinson's disease	16.0	57017002.0	T	G	0.0669103	0.00639795	0.052	0.0309
Apo-A1	Parkinson's disease	16.0	57017319.0	G	A	-0.218601	0.00976113	0.0094	0.0537
Apo-A1	Parkinson's disease	16.0	57019392.0	T	C	0.0639348	0.00559966	-0.0493	0.032
Apo-A1	Parkinson's disease	16.0	57021203.0	G	A	0.088586	0.0132072	-0.0034	0.0669
Apo-A1	Parkinson's disease	16.0	57021524.0	T	C	-0.0201663	0.00386752	-0.0096	0.0204
Apo-A1	Parkinson's disease	16.0	57022748.0	T	C	-0.0570914	0.00733357	-0.0031	0.0378
Apo-A1	Parkinson's disease	16.0	57029355.0	G	A	-0.0304117	0.00503117	0.0094	0.0265
Apo-A1	Parkinson's disease	16.0	57031730.0	C	A	0.0578893	0.00770703	0.0083	0.0393
Apo-A1	Parkinson's disease	16.0	57037903.0	T	C	-0.0240607	0.00476429	0.0059	0.0245
Apo-A1	Lewy body dementia	16.0	56972345.0	T	G	-0.0196174	0.00380173	0.0261283928296946	0.037343
Apo-A1	Lewy body dementia	16.0	56975277.0	C	A	0.0663976	0.00544499	-0.0547059645987363	0.0525074
Apo-A1	Lewy body dementia	16.0	56976542.0	G	A	-0.0837093	0.0115062	-0.0411428793316132	0.116196
Apo-A1	Lewy body dementia	16.0	56984482.0	T	C	-0.0663005	0.00591708	0.0600334840727841	0.055822
Apo-A1	Lewy body dementia	16.0	56985555.0	G	A	-0.13011	0.00456791	0.0259601016695316	0.0444133
Apo-A1	Lewy body dementia	16.0	56986914.0	G	A	0.0678936	0.00523872	-0.0962461053257273	0.0499636
Apo-A1	Lewy body dementia	16.0	56988503.0	T	C	-0.116158	0.0173231	0.067684798815732	0.166348
Apo-A1	Lewy body dementia	16.0	56993025.0	T	G	0.0997999	0.00418461	-0.0272259862535915	0.0410121
Apo-A1	Lewy body dementia	16.0	56994894.0	G	A	0.0713911	0.00377781	-0.0389716241785159	0.0368022
Apo-A1	Lewy body dementia	16.0	56996279.0	T	C	0.0622521	0.0104027	-0.21413509675627	0.100008
Apo-A1	Lewy body dementia	16.0	56998918.0	G	A	-0.148277	0.00381657	0.0873427045998335	0.0375848
Apo-A1	Lewy body dementia	16.0	56999184.0	AT	A	0.0370594	0.00733287	0.0936269457786243	0.0687388
Apo-A1	Lewy body dementia	16.0	57002118.0	T	G	-0.132526	0.0179594	-0.0998634343534325	0.13848
Apo-A1	Lewy body dementia	16.0	57003146.0	T	C	-0.111988	0.00696055	0.0603233999831049	0.0646176
Apo-A1	Lewy body dementia	16.0	57005762.0	T	C	-0.145364	0.017522	0.105434962873396	0.167356
Apo-A1	Lewy body dementia	16.0	57006305.0	T	C	0.0293496	0.00439645	-0.0573817222381055	0.0401332
Apo-A1	Lewy body dementia	16.0	57007451.0	G	A	0.154047	0.00504412	-0.0036134635698352	0.0476345
Apo-A1	Lewy body dementia	16.0	57008287.0	G	A	0.089882	0.00561783	-0.0890716797747333	0.0551646
Apo-A1	Lewy body dementia	16.0	57012699.0	G	A	0.0668417	0.00400312	-0.0794671574608996	0.0389225
Apo-A1	Lewy body dementia	16.0	57014411.0	T	C	0.101285	0.00964286	-0.0822518126167281	0.0984063
Apo-A1	Lewy body dementia	16.0	57017002.0	T	G	0.0669103	0.00639795	-0.0011566686833817	0.0618961
Apo-A1	Lewy body dementia	16.0	57017319.0	G	A	-0.218601	0.00976113	-0.0725491876897287	0.10058
Apo-A1	Lewy body dementia	16.0	57019392.0	T	C	0.0639348	0.00559966	-0.0060391993092996	0.0513216
Apo-A1	Lewy body dementia	16.0	57021524.0	T	C	-0.0201663	0.00386752	0.0505262202431086	0.0376486
Apo-A1	Lewy body dementia	16.0	57022748.0	T	C	-0.0570914	0.00733357	0.0015311716452306	0.0685055
Apo-A1	Lewy body dementia	16.0	57026775.0	G	A	-0.0820147	0.0090815	0.0157168654005117	0.0852482
Apo-A1	Lewy body dementia	16.0	57029355.0	G	A	-0.0304117	0.00503117	0.0668265266555306	0.0494176
Apo-A1	Lewy body dementia	16.0	57031716.0	T	C	-0.0573699	0.00776179	0.0730439230701721	0.0723549
Apo-A1	Lewy body dementia	16.0	57037903.0	T	C	-0.0240607	0.00476429	-0.0060516517617674	0.0457674
Apo-A1	Lewy body dementia (APOE-ε4+)	16.0	56972345.0	T	G	-0.0196174	0.00380173	0.0489843830286936	0.0535062
Apo-A1	Lewy body dementia (APOE-ε4+)	16.0	56975277.0	C	A	0.0663976	0.00544499	-0.0477324621426629	0.0738357
Apo-A1	Lewy body dementia (APOE-ε4+)	16.0	56976542.0	G	A	-0.0837093	0.0115062	-0.232048079209974	0.174315
Apo-A1	Lewy body dementia (APOE-ε4+)	16.0	56978148.0	T	C	0.026655	0.00425186	-0.0276054393592005	0.0585829
Apo-A1	Lewy body dementia (APOE-ε4+)	16.0	56984482.0	T	C	-0.0663005	0.00591708	0.10689057448996	0.0789239
Apo-A1	Lewy body dementia (APOE-ε4+)	16.0	56985555.0	G	A	-0.13011	0.00456791	-0.0452536749257077	0.0636248
Apo-A1	Lewy body dementia (APOE-ε4+)	16.0	56986914.0	G	A	0.0678936	0.00523872	-0.135186272555068	0.0696704
Apo-A1	Lewy body dementia (APOE-ε4+)	16.0	56988503.0	T	C	-0.116158	0.0173231	-0.0921050488553764	0.246793
Apo-A1	Lewy body dementia (APOE-ε4+)	16.0	56993025.0	T	G	0.0997999	0.00418461	0.0228715716922923	0.0586546
Apo-A1	Lewy body dementia (APOE-ε4+)	16.0	56994894.0	G	A	0.0713911	0.00377781	-0.0130568711567158	0.0522656
Apo-A1	Lewy body dementia (APOE-ε4+)	16.0	56996279.0	T	C	0.0622521	0.0104027	-0.156242775582285	0.141101
Apo-A1	Lewy body dementia (APOE-ε4+)	16.0	56998918.0	G	A	-0.148277	0.00381657	0.0841210126654072	0.0527005
Apo-A1	Lewy body dementia (APOE-ε4+)	16.0	56999184.0	AT	A	0.0370594	0.00733287	0.0368428883673173	0.0977406
Apo-A1	Lewy body dementia (APOE-ε4+)	16.0	57002118.0	T	G	-0.132526	0.0179594	-0.193393370761004	0.185122
Apo-A1	Lewy body dementia (APOE-ε4+)	16.0	57003146.0	T	C	-0.111988	0.00696055	0.127698162369541	0.0895656
Apo-A1	Lewy body dementia (APOE-ε4+)	16.0	57005762.0	T	C	-0.145364	0.017522	0.393279653244363	0.25258
Apo-A1	Lewy body dementia (APOE-ε4+)	16.0	57006305.0	T	C	0.0293496	0.00439645	-0.0127385194481877	0.0576172
Apo-A1	Lewy body dementia (APOE-ε4+)	16.0	57007451.0	G	A	0.154047	0.00504412	-0.022583072000258	0.0673485
Apo-A1	Lewy body dementia (APOE-ε4+)	16.0	57008287.0	G	A	0.089882	0.00561783	0.0409787822284201	0.0769014
Apo-A1	Lewy body dementia (APOE-ε4+)	16.0	57014411.0	T	C	0.101285	0.00964286	0.110127137245468	0.138351
Apo-A1	Lewy body dementia (APOE-ε4+)	16.0	57017002.0	T	G	0.0669103	0.00639795	-0.048977031628068	0.0887158
Apo-A1	Lewy body dementia (APOE-ε4+)	16.0	57017319.0	G	A	-0.218601	0.00976113	-0.0500803460963167	0.142104
Apo-A1	Lewy body dementia (APOE-ε4+)	16.0	57018636.0	T	C	0.0222499	0.00405636	-0.0659562656626891	0.0546124
Apo-A1	Lewy body dementia (APOE-ε4+)	16.0	57019392.0	T	C	0.0639348	0.00559966	-0.023854264102688	0.0722651
Apo-A1	Lewy body dementia (APOE-ε4+)	16.0	57021524.0	T	C	-0.0201663	0.00386752	0.007469829841088	0.0530739
Apo-A1	Lewy body dementia (APOE-ε4+)	16.0	57022748.0	T	C	-0.0570914	0.00733357	0.0046367330515228	0.0961033
Apo-A1	Lewy body dementia (APOE-ε4+)	16.0	57026775.0	G	A	-0.0820147	0.0090815	-0.100315812513092	0.121699
Apo-A1	Lewy body dementia (APOE-ε4+)	16.0	57029355.0	G	A	-0.0304117	0.00503117	0.0458334163431722	0.0702844
Apo-A1	Lewy body dementia (APOE-ε4+)	16.0	57031716.0	T	C	-0.0573699	0.00776179	0.0783605399779499	0.101457
Apo-A1	Lewy body dementia (APOE-ε4+)	16.0	57037903.0	T	C	-0.0240607	0.00476429	0.0430327698174199	0.0644796
Apo-A1	Lewy body dementia (APOE-ε4-)	16.0	56972345.0	T	G	-0.0196174	0.00380173	0.0145138177380806	0.0718182
Apo-A1	Lewy body dementia (APOE-ε4-)	16.0	56975277.0	C	A	0.0663976	0.00544499	-0.167275598588683	0.105703
Apo-A1	Lewy body dementia (APOE-ε4-)	16.0	56976542.0	G	A	-0.0837093	0.0115062	0.0808700576328437	0.220187
Apo-A1	Lewy body dementia (APOE-ε4-)	16.0	56978148.0	T	C	0.026655	0.00425186	-0.0224853002190716	0.0832998
Apo-A1	Lewy body dementia (APOE-ε4-)	16.0	56984482.0	T	C	-0.0663005	0.00591708	0.188168617585882	0.105863
Apo-A1	Lewy body dementia (APOE-ε4-)	16.0	56985555.0	G	A	-0.13011	0.00456791	0.173255584780208	0.0876094
Apo-A1	Lewy body dementia (APOE-ε4-)	16.0	56986914.0	G	A	0.0678936	0.00523872	-0.11290002201545	0.104439
Apo-A1	Lewy body dementia (APOE-ε4-)	16.0	56988503.0	T	C	-0.116158	0.0173231	0.111788911367572	0.323865
Apo-A1	Lewy body dementia (APOE-ε4-)	16.0	56993025.0	T	G	0.0997999	0.00418461	-0.111809675052006	0.0794955
Apo-A1	Lewy body dementia (APOE-ε4-)	16.0	56994894.0	G	A	0.0713911	0.00377781	-0.117329599536429	0.0717228
Apo-A1	Lewy body dementia (APOE-ε4-)	16.0	56996279.0	T	C	0.0622521	0.0104027	-0.511541367560279	0.23495
Apo-A1	Lewy body dementia (APOE-ε4-)	16.0	56998918.0	G	A	-0.148277	0.00381657	0.134557061299994	0.0739146
Apo-A1	Lewy body dementia (APOE-ε4-)	16.0	56999184.0	AT	A	0.0370594	0.00733287	0.100777027506233	0.133942
Apo-A1	Lewy body dementia (APOE-ε4-)	16.0	57002118.0	T	G	-0.132526	0.0179594	-0.17699070635915	0.288066
Apo-A1	Lewy body dementia (APOE-ε4-)	16.0	57003146.0	T	C	-0.111988	0.00696055	0.0580519034480888	0.129355
Apo-A1	Lewy body dementia (APOE-ε4-)	16.0	57005762.0	T	C	-0.145364	0.017522	-0.0718647437113793	0.314356
Apo-A1	Lewy body dementia (APOE-ε4-)	16.0	57006305.0	T	C	0.0293496	0.00439645	-0.120889317275453	0.0784336
Apo-A1	Lewy body dementia (APOE-ε4-)	16.0	57007451.0	G	A	0.154047	0.00504412	-0.026963203578217	0.0932091
Apo-A1	Lewy body dementia (APOE-ε4-)	16.0	57008287.0	G	A	0.089882	0.00561783	-0.235878041845513	0.107942
Apo-A1	Lewy body dementia (APOE-ε4-)	16.0	57014411.0	T	C	0.101285	0.00964286	-0.311271460484883	0.190478
Apo-A1	Lewy body dementia (APOE-ε4-)	16.0	57017002.0	T	G	0.0669103	0.00639795	0.0690035380967296	0.11929
Apo-A1	Lewy body dementia (APOE-ε4-)	16.0	57017319.0	G	A	-0.218601	0.00976113	-0.0177516320256637	0.206923
Apo-A1	Lewy body dementia (APOE-ε4-)	16.0	57019392.0	T	C	0.0639348	0.00559966	-0.038140177142638	0.0989499
Apo-A1	Lewy body dementia (APOE-ε4-)	16.0	57021524.0	T	C	-0.0201663	0.00386752	0.0398256160701666	0.0730795
Apo-A1	Lewy body dementia (APOE-ε4-)	16.0	57022748.0	T	C	-0.0570914	0.00733357	0.0345024218171658	0.135663
Apo-A1	Lewy body dementia (APOE-ε4-)	16.0	57026775.0	G	A	-0.0820147	0.0090815	0.220932248048434	0.162656
Apo-A1	Lewy body dementia (APOE-ε4-)	16.0	57029355.0	G	A	-0.0304117	0.00503117	0.115585066335044	0.0978496
Apo-A1	Lewy body dementia (APOE-ε4-)	16.0	57031716.0	T	C	-0.0573699	0.00776179	0.202527529422928	0.137304
Apo-A1	Lewy body dementia (APOE-ε4-)	16.0	57037903.0	T	C	-0.0240607	0.00476429	-0.0092272972501309	0.0898163
Apo-A1	Amyotrophic lateral sclerosis	16.0	56972345.0	T	G	-0.0196174	0.00380173	-0.0125	0.0179
Apo-A1	Amyotrophic lateral sclerosis	16.0	56975277.0	C	A	0.0663976	0.00544499	0.0356	0.0251
Apo-A1	Amyotrophic lateral sclerosis	16.0	56976542.0	G	A	-0.0837093	0.0115062	0.0281	0.0532
Apo-A1	Amyotrophic lateral sclerosis	16.0	56978148.0	T	C	0.026655	0.00425186	-0.0047	0.0197
Apo-A1	Amyotrophic lateral sclerosis	16.0	56984482.0	T	C	-0.0663005	0.00591708	0.0184	0.0286
Apo-A1	Amyotrophic lateral sclerosis	16.0	56985555.0	G	A	-0.13011	0.00456791	0.0096	0.0226
Apo-A1	Amyotrophic lateral sclerosis	16.0	56985805.0	T	C	0.059149	0.00529472	0.0109	0.0257
Apo-A1	Amyotrophic lateral sclerosis	16.0	56988503.0	T	C	-0.116158	0.0173231	-0.0214	0.0887
Apo-A1	Amyotrophic lateral sclerosis	16.0	56993025.0	T	G	0.0997999	0.00418461	-0.033	0.0201
Apo-A1	Amyotrophic lateral sclerosis	16.0	56993909.0	C	A	-0.118319	0.00384353	0.0119	0.0183
Apo-A1	Amyotrophic lateral sclerosis	16.0	56994894.0	G	A	0.0713911	0.00377781	0.006	0.0179
Apo-A1	Amyotrophic lateral sclerosis	16.0	56996279.0	T	C	0.0622521	0.0104027	0.0259	0.0533
Apo-A1	Amyotrophic lateral sclerosis	16.0	56999184.0	AT	A	0.0370594	0.00733287	0.0772	0.0337
Apo-A1	Amyotrophic lateral sclerosis	16.0	57002118.0	T	G	-0.132526	0.0179594	0.013	0.0726
Apo-A1	Amyotrophic lateral sclerosis	16.0	57003146.0	T	C	-0.111988	0.00696055	-0.0052	0.0337
Apo-A1	Amyotrophic lateral sclerosis	16.0	57005762.0	T	C	-0.145364	0.017522	-0.0327	0.0864
Apo-A1	Amyotrophic lateral sclerosis	16.0	57006305.0	T	C	0.0293496	0.00439645	0.0281	0.0194
Apo-A1	Amyotrophic lateral sclerosis	16.0	57007451.0	G	A	0.154047	0.00504412	0.004	0.024
Apo-A1	Amyotrophic lateral sclerosis	16.0	57008287.0	G	A	0.089882	0.00561783	-0.0086	0.0272
Apo-A1	Amyotrophic lateral sclerosis	16.0	57010232.0	T	C	-0.120193	0.00751819	0.0067	0.037
Apo-A1	Amyotrophic lateral sclerosis	16.0	57012699.0	G	A	0.0668417	0.00400312	0.0145	0.0188
Apo-A1	Amyotrophic lateral sclerosis	16.0	57014411.0	T	C	0.101285	0.00964286	-0.0143	0.0483
Apo-A1	Amyotrophic lateral sclerosis	16.0	57017002.0	T	G	0.0669103	0.00639795	0.0282	0.0296
Apo-A1	Amyotrophic lateral sclerosis	16.0	57017319.0	G	A	-0.218601	0.00976113	0.0359	0.049
Apo-A1	Amyotrophic lateral sclerosis	16.0	57019392.0	T	C	0.0639348	0.00559966	0.0205	0.0259
Apo-A1	Amyotrophic lateral sclerosis	16.0	57021203.0	G	A	0.088586	0.0132072	0.0424	0.07
Apo-A1	Amyotrophic lateral sclerosis	16.0	57021524.0	T	C	-0.0201663	0.00386752	-0.0102	0.0181
Apo-A1	Amyotrophic lateral sclerosis	16.0	57026381.0	AT	A	0.0480761	0.00951691	0.0082	0.0405
Apo-A1	Amyotrophic lateral sclerosis	16.0	57029355.0	G	A	-0.0304117	0.00503117	-0.0257	0.0238
Apo-A1	Amyotrophic lateral sclerosis	16.0	57031730.0	C	A	0.0578893	0.00770703	0.0019	0.0392
Apo-A1	Amyotrophic lateral sclerosis	16.0	57042445.0	GA	G	0.0242286	0.00484575	-0.0087	0.0225
Apo-A1	Remnant-C	16.0	56972345.0	T	G	-0.0196174	0.00380173	0.00389421	0.00413587
Apo-A1	Remnant-C	16.0	56975277.0	C	A	0.0663976	0.00544499	-0.00910034	0.00592355
Apo-A1	Remnant-C	16.0	56976542.0	G	A	-0.0837093	0.0115062	0.0549439	0.0125174
Apo-A1	Remnant-C	16.0	56984482.0	T	C	-0.0663005	0.00591708	0.0184465	0.00643713
Apo-A1	Remnant-C	16.0	56985514.0	G	A	0.160498	0.00414695	-0.0551079	0.00451143
Apo-A1	Remnant-C	16.0	56985555.0	G	A	-0.13011	0.00456791	0.0414531	0.00496938
Apo-A1	Remnant-C	16.0	56985739.0	CTT	C	-0.0251249	0.00428671	0.0193843	0.00466347
Apo-A1	Remnant-C	16.0	56988503.0	T	C	-0.116158	0.0173231	0.054002	0.0188456
Apo-A1	Remnant-C	16.0	56988958.0	CT	C	0.0525236	0.00466943	-0.0210313	0.00507983
Apo-A1	Remnant-C	16.0	56996279.0	T	C	0.0622521	0.0104027	-0.0114905	0.011317
Apo-A1	Remnant-C	16.0	56997902.0	TTTTA	T	0.0708216	0.0042518	-0.0219561	0.00462549
Apo-A1	Remnant-C	16.0	56999184.0	AT	A	0.0370594	0.00733287	0.00500892	0.00797736
Apo-A1	Remnant-C	16.0	57002118.0	T	G	-0.132526	0.0179594	0.0281194	0.0195379
Apo-A1	Remnant-C	16.0	57002641.0	CT	C	0.0821291	0.00760525	-0.0239393	0.00827368
Apo-A1	Remnant-C	16.0	57003146.0	T	C	-0.111988	0.00696055	0.0283957	0.00757231
Apo-A1	Remnant-C	16.0	57005762.0	T	C	-0.145364	0.017522	0.0634227	0.019062
Apo-A1	Remnant-C	16.0	57006305.0	T	C	0.0293496	0.00439645	-0.00973874	0.00478286
Apo-A1	Remnant-C	16.0	57007451.0	G	A	0.154047	0.00504412	-0.0365327	0.00548745
Apo-A1	Remnant-C	16.0	57009137.0	C	A	0.0681744	0.0120263	-0.0314921	0.0130832
Apo-A1	Remnant-C	16.0	57010232.0	T	C	-0.120193	0.00751819	0.0400146	0.00817896
Apo-A1	Remnant-C	16.0	57012699.0	G	A	0.0668417	0.00400312	-0.024818	0.00435495
Apo-A1	Remnant-C	16.0	57014411.0	T	C	0.101285	0.00964286	-0.0444517	0.0104904
Apo-A1	Remnant-C	16.0	57017002.0	T	G	0.0669103	0.00639795	-0.00509512	0.00696027
Apo-A1	Remnant-C	16.0	57017319.0	G	A	-0.218601	0.00976113	0.0705053	0.010619
Apo-A1	Remnant-C	16.0	57021524.0	T	C	-0.0201663	0.00386752	0.00741725	0.00420744
Apo-A1	Remnant-C	16.0	57025291.0	CTTT	C	-0.0737914	0.0121278	0.0169235	0.0131937
Apo-A1	Remnant-C	16.0	57026381.0	AT	A	0.0480761	0.00951691	-0.0160215	0.0103534
Apo-A1	Remnant-C	16.0	57029355.0	G	A	-0.0304117	0.00503117	0.00919926	0.00547336
Apo-A1	Remnant-C	16.0	57031716.0	T	C	-0.0573699	0.00776179	0.0324888	0.00844397
Apo-A1	Remnant-C	16.0	57042445.0	GA	G	0.0242286	0.00484575	-0.015787	0.00527164
Apo-A1	IDL-C	16.0	56972345.0	T	G	-0.0196174	0.00380173	-0.000113561	0.00402562
Apo-A1	IDL-C	16.0	56975277.0	C	A	0.0663976	0.00544499	0.0061367	0.00576565
Apo-A1	IDL-C	16.0	56976542.0	G	A	-0.0837093	0.0115062	0.0320987	0.0121838
Apo-A1	IDL-C	16.0	56978148.0	T	C	0.026655	0.00425186	-0.00196968	0.00450225
Apo-A1	IDL-C	16.0	56984482.0	T	C	-0.0663005	0.00591708	0.00359123	0.00626554
Apo-A1	IDL-C	16.0	56985514.0	G	A	0.160498	0.00414695	-0.0138968	0.00439117
Apo-A1	IDL-C	16.0	56985555.0	G	A	-0.13011	0.00456791	0.00758456	0.00483692
Apo-A1	IDL-C	16.0	56985739.0	CTT	C	-0.0251249	0.00428671	0.0115143	0.00453916
Apo-A1	IDL-C	16.0	56988503.0	T	C	-0.116158	0.0173231	0.0240026	0.0183432
Apo-A1	IDL-C	16.0	56988958.0	CT	C	0.0525236	0.00466943	-0.0053625	0.00494441
Apo-A1	IDL-C	16.0	56996279.0	T	C	0.0622521	0.0104027	0.0070328	0.0110153
Apo-A1	IDL-C	16.0	56997902.0	TTTTA	T	0.0708216	0.0042518	-0.00515036	0.00450219
Apo-A1	IDL-C	16.0	56999184.0	AT	A	0.0370594	0.00733287	0.0115234	0.00776471
Apo-A1	IDL-C	16.0	57002118.0	T	G	-0.132526	0.0179594	-0.00518803	0.0190171
Apo-A1	IDL-C	16.0	57002641.0	CT	C	0.0821291	0.00760525	-0.000438774	0.00805313
Apo-A1	IDL-C	16.0	57003146.0	T	C	-0.111988	0.00696055	0.00212975	0.00737046
Apo-A1	IDL-C	16.0	57005762.0	T	C	-0.145364	0.017522	0.0275849	0.0185539
Apo-A1	IDL-C	16.0	57006305.0	T	C	0.0293496	0.00439645	0.00100065	0.00465536
Apo-A1	IDL-C	16.0	57007451.0	G	A	0.154047	0.00504412	-0.00236197	0.00534118
Apo-A1	IDL-C	16.0	57009137.0	C	A	0.0681744	0.0120263	-0.00928264	0.0127345
Apo-A1	IDL-C	16.0	57010232.0	T	C	-0.120193	0.00751819	0.00907969	0.00796094
Apo-A1	IDL-C	16.0	57012699.0	G	A	0.0668417	0.00400312	-0.00469992	0.00423886
Apo-A1	IDL-C	16.0	57017002.0	T	G	0.0669103	0.00639795	0.00984245	0.00677473
Apo-A1	IDL-C	16.0	57017319.0	G	A	-0.218601	0.00976113	0.019617	0.010336
Apo-A1	IDL-C	16.0	57019392.0	T	C	0.0639348	0.00559966	-0.00743339	0.00592943
Apo-A1	IDL-C	16.0	57021524.0	T	C	-0.0201663	0.00386752	0.00474236	0.00409528
Apo-A1	IDL-C	16.0	57025291.0	CTTT	C	-0.0737914	0.0121278	0.00239322	0.012842
Apo-A1	IDL-C	16.0	57026381.0	AT	A	0.0480761	0.00951691	0.000104945	0.0100774
Apo-A1	IDL-C	16.0	57029355.0	G	A	-0.0304117	0.00503117	3.19686e-05	0.00532746
Apo-A1	IDL-C	16.0	57031716.0	T	C	-0.0573699	0.00776179	0.0160803	0.00821889
Apo-A1	IDL-C	16.0	57042445.0	GA	G	0.0242286	0.00484575	-0.00785803	0.00513112
Apo-A1	VLDL-C	16.0	56972345.0	T	G	-0.0196174	0.00380173	0.00760936	0.00415626
Apo-A1	VLDL-C	16.0	56975277.0	C	A	0.0663976	0.00544499	-0.0240377	0.00595275
Apo-A1	VLDL-C	16.0	56976542.0	G	A	-0.0837093	0.0115062	0.0676738	0.0125791
Apo-A1	VLDL-C	16.0	56984482.0	T	C	-0.0663005	0.00591708	0.0297652	0.00646887
Apo-A1	VLDL-C	16.0	56985514.0	G	A	0.160498	0.00414695	-0.0863501	0.00453367
Apo-A1	VLDL-C	16.0	56985555.0	G	A	-0.13011	0.00456791	0.0689915	0.00499388
Apo-A1	VLDL-C	16.0	56985739.0	CTT	C	-0.0251249	0.00428671	0.023131	0.00468646
Apo-A1	VLDL-C	16.0	56988503.0	T	C	-0.116158	0.0173231	0.0750547	0.0189385
Apo-A1	VLDL-C	16.0	56988958.0	CT	C	0.0525236	0.00466943	-0.0324158	0.00510487
Apo-A1	VLDL-C	16.0	56993025.0	T	G	0.0997999	0.00418461	-0.0559693	0.00457484
Apo-A1	VLDL-C	16.0	56996279.0	T	C	0.0622521	0.0104027	-0.029463	0.0113728
Apo-A1	VLDL-C	16.0	56997902.0	TTTTA	T	0.0708216	0.0042518	-0.0343806	0.00464829
Apo-A1	VLDL-C	16.0	56999184.0	AT	A	0.0370594	0.00733287	-0.00159441	0.00801668
Apo-A1	VLDL-C	16.0	57002118.0	T	G	-0.132526	0.0179594	0.0547272	0.0196342
Apo-A1	VLDL-C	16.0	57002641.0	CT	C	0.0821291	0.00760525	-0.0425272	0.00831446
Apo-A1	VLDL-C	16.0	57003146.0	T	C	-0.111988	0.00696055	0.0479252	0.00760964
Apo-A1	VLDL-C	16.0	57005762.0	T	C	-0.145364	0.017522	0.0863744	0.019156
Apo-A1	VLDL-C	16.0	57006305.0	T	C	0.0293496	0.00439645	-0.0188157	0.00480643
Apo-A1	VLDL-C	16.0	57007451.0	G	A	0.154047	0.00504412	-0.0636295	0.0055145
Apo-A1	VLDL-C	16.0	57008287.0	G	A	0.089882	0.00561783	-0.0568016	0.00614171
Apo-A1	VLDL-C	16.0	57009137.0	C	A	0.0681744	0.0120263	-0.0462934	0.0131477
Apo-A1	VLDL-C	16.0	57010232.0	T	C	-0.120193	0.00751819	0.0615061	0.00821928
Apo-A1	VLDL-C	16.0	57012699.0	G	A	0.0668417	0.00400312	-0.0398552	0.00437642
Apo-A1	VLDL-C	16.0	57014411.0	T	C	0.101285	0.00964286	-0.0595504	0.0105421
Apo-A1	VLDL-C	16.0	57017002.0	T	G	0.0669103	0.00639795	-0.018312	0.00699458
Apo-A1	VLDL-C	16.0	57017319.0	G	A	-0.218601	0.00976113	0.108733	0.0106714
Apo-A1	VLDL-C	16.0	57021524.0	T	C	-0.0201663	0.00386752	0.00840072	0.00422818
Apo-A1	VLDL-C	16.0	57025291.0	CTTT	C	-0.0737914	0.0121278	0.0256309	0.0132587
Apo-A1	VLDL-C	16.0	57026381.0	AT	A	0.0480761	0.00951691	-0.0294147	0.0104044
Apo-A1	VLDL-C	16.0	57029355.0	G	A	-0.0304117	0.00503117	0.0164609	0.00550034
Apo-A1	VLDL-C	16.0	57031716.0	T	C	-0.0573699	0.00776179	0.0419774	0.0084856
Apo-A1	VLDL-C	16.0	57042445.0	GA	G	0.0242286	0.00484575	-0.0211188	0.00529763
Apo-A1	Apo-B	16.0	56972345.0	T	G	-0.0196174	0.00380173	0.0027192	0.00415763
Apo-A1	Apo-B	16.0	56975277.0	C	A	0.0663976	0.00544499	-0.0066028	0.00595471
Apo-A1	Apo-B	16.0	56976542.0	G	A	-0.0837093	0.0115062	0.0509419	0.0125833
Apo-A1	Apo-B	16.0	56984482.0	T	C	-0.0663005	0.00591708	0.0145163	0.006471
Apo-A1	Apo-B	16.0	56985514.0	G	A	0.160498	0.00414695	-0.0498289	0.00453516
Apo-A1	Apo-B	16.0	56985555.0	G	A	-0.13011	0.00456791	0.0362074	0.00499553
Apo-A1	Apo-B	16.0	56985739.0	CTT	C	-0.0251249	0.00428671	0.0201169	0.00468801
Apo-A1	Apo-B	16.0	56988503.0	T	C	-0.116158	0.0173231	0.0532067	0.0189447
Apo-A1	Apo-B	16.0	56988958.0	CT	C	0.0525236	0.00466943	-0.0210145	0.00510655
Apo-A1	Apo-B	16.0	56996279.0	T	C	0.0622521	0.0104027	-0.0119083	0.0113765
Apo-A1	Apo-B	16.0	56997902.0	TTTTA	T	0.0708216	0.0042518	-0.0195063	0.00464982
Apo-A1	Apo-B	16.0	56999184.0	AT	A	0.0370594	0.00733287	0.00544509	0.00801932
Apo-A1	Apo-B	16.0	57002118.0	T	G	-0.132526	0.0179594	0.0259306	0.0196407
Apo-A1	Apo-B	16.0	57002641.0	CT	C	0.0821291	0.00760525	-0.0234521	0.00831721
Apo-A1	Apo-B	16.0	57003146.0	T	C	-0.111988	0.00696055	0.0254659	0.00761215
Apo-A1	Apo-B	16.0	57005762.0	T	C	-0.145364	0.017522	0.0569255	0.0191623
Apo-A1	Apo-B	16.0	57006305.0	T	C	0.0293496	0.00439645	-0.00900675	0.00480802
Apo-A1	Apo-B	16.0	57007451.0	G	A	0.154047	0.00504412	-0.0315003	0.00551632
Apo-A1	Apo-B	16.0	57009137.0	C	A	0.0681744	0.0120263	-0.0250921	0.0131521
Apo-A1	Apo-B	16.0	57010232.0	T	C	-0.120193	0.00751819	0.0352372	0.00822199
Apo-A1	Apo-B	16.0	57012699.0	G	A	0.0668417	0.00400312	-0.0223791	0.00437786
Apo-A1	Apo-B	16.0	57014411.0	T	C	0.101285	0.00964286	-0.0392586	0.0105456
Apo-A1	Apo-B	16.0	57017002.0	T	G	0.0669103	0.00639795	-0.00278044	0.00699688
Apo-A1	Apo-B	16.0	57017319.0	G	A	-0.218601	0.00976113	0.0619809	0.0106749
Apo-A1	Apo-B	16.0	57021524.0	T	C	-0.0201663	0.00386752	0.00784613	0.00422957
Apo-A1	Apo-B	16.0	57025291.0	CTTT	C	-0.0737914	0.0121278	0.0124973	0.0132631
Apo-A1	Apo-B	16.0	57026381.0	AT	A	0.0480761	0.00951691	-0.0157588	0.0104078
Apo-A1	Apo-B	16.0	57029355.0	G	A	-0.0304117	0.00503117	0.00912018	0.00550216
Apo-A1	Apo-B	16.0	57031716.0	T	C	-0.0573699	0.00776179	0.0263983	0.0084884
Apo-A1	Apo-B	16.0	57042445.0	GA	G	0.0242286	0.00484575	-0.0135979	0.00529938
Apo-A1	Apo-A1	16.0	56972345.0	T	G	-0.0196174	0.00380173	-0.0196174	0.00380173
Apo-A1	Apo-A1	16.0	56975277.0	C	A	0.0663976	0.00544499	0.0663976	0.00544499
Apo-A1	Apo-A1	16.0	56976542.0	G	A	-0.0837093	0.0115062	-0.0837093	0.0115062
Apo-A1	Apo-A1	16.0	56978148.0	T	C	0.026655	0.00425186	0.026655	0.00425186
Apo-A1	Apo-A1	16.0	56984482.0	T	C	-0.0663005	0.00591708	-0.0663005	0.00591708
Apo-A1	Apo-A1	16.0	56985514.0	G	A	0.160498	0.00414695	0.160498	0.00414695
Apo-A1	Apo-A1	16.0	56985555.0	G	A	-0.13011	0.00456791	-0.13011	0.00456791
Apo-A1	Apo-A1	16.0	56985739.0	CTT	C	-0.0251249	0.00428671	-0.0251249	0.00428671
Apo-A1	Apo-A1	16.0	56988503.0	T	C	-0.116158	0.0173231	-0.116158	0.0173231
Apo-A1	Apo-A1	16.0	56988958.0	CT	C	0.0525236	0.00466943	0.0525236	0.00466943
Apo-A1	Apo-A1	16.0	56993025.0	T	G	0.0997999	0.00418461	0.0997999	0.00418461
Apo-A1	Apo-A1	16.0	56993909.0	C	A	-0.118319	0.00384353	-0.118319	0.00384353
Apo-A1	Apo-A1	16.0	56996279.0	T	C	0.0622521	0.0104027	0.0622521	0.0104027
Apo-A1	Apo-A1	16.0	56997902.0	TTTTA	T	0.0708216	0.0042518	0.0708216	0.0042518
Apo-A1	Apo-A1	16.0	56999184.0	AT	A	0.0370594	0.00733287	0.0370594	0.00733287
Apo-A1	Apo-A1	16.0	57002118.0	T	G	-0.132526	0.0179594	-0.132526	0.0179594
Apo-A1	Apo-A1	16.0	57002641.0	CT	C	0.0821291	0.00760525	0.0821291	0.00760525
Apo-A1	Apo-A1	16.0	57003146.0	T	C	-0.111988	0.00696055	-0.111988	0.00696055
Apo-A1	Apo-A1	16.0	57005762.0	T	C	-0.145364	0.017522	-0.145364	0.017522
Apo-A1	Apo-A1	16.0	57006305.0	T	C	0.0293496	0.00439645	0.0293496	0.00439645
Apo-A1	Apo-A1	16.0	57007451.0	G	A	0.154047	0.00504412	0.154047	0.00504412
Apo-A1	Apo-A1	16.0	57008287.0	G	A	0.089882	0.00561783	0.089882	0.00561783
Apo-A1	Apo-A1	16.0	57009137.0	C	A	0.0681744	0.0120263	0.0681744	0.0120263
Apo-A1	Apo-A1	16.0	57010232.0	T	C	-0.120193	0.00751819	-0.120193	0.00751819
Apo-A1	Apo-A1	16.0	57012699.0	G	A	0.0668417	0.00400312	0.0668417	0.00400312
Apo-A1	Apo-A1	16.0	57014411.0	T	C	0.101285	0.00964286	0.101285	0.00964286
Apo-A1	Apo-A1	16.0	57017002.0	T	G	0.0669103	0.00639795	0.0669103	0.00639795
Apo-A1	Apo-A1	16.0	57017319.0	G	A	-0.218601	0.00976113	-0.218601	0.00976113
Apo-A1	Apo-A1	16.0	57018636.0	T	C	0.0222499	0.00405636	0.0222499	0.00405636
Apo-A1	Apo-A1	16.0	57019392.0	T	C	0.0639348	0.00559966	0.0639348	0.00559966
Apo-A1	Apo-A1	16.0	57021524.0	T	C	-0.0201663	0.00386752	-0.0201663	0.00386752
Apo-A1	Apo-A1	16.0	57025291.0	CTTT	C	-0.0737914	0.0121278	-0.0737914	0.0121278
Apo-A1	Apo-A1	16.0	57026381.0	AT	A	0.0480761	0.00951691	0.0480761	0.00951691
Apo-A1	Apo-A1	16.0	57029355.0	G	A	-0.0304117	0.00503117	-0.0304117	0.00503117
Apo-A1	Apo-A1	16.0	57031716.0	T	C	-0.0573699	0.00776179	-0.0573699	0.00776179
Apo-A1	Apo-A1	16.0	57042445.0	GA	G	0.0242286	0.00484575	0.0242286	0.00484575
Apo-A1	Multiple sclerosis	16.0	56985139.0	G	A	-0.114166	0.00385454	-0.0344014267173323	0.0734419001022662
Apo-A1	Multiple sclerosis	16.0	56993324.0	C	A	0.173869	0.00402868	0.0227394869694893	0.0611436665454415
Apo-A1	Multiple sclerosis	16.0	56997233.0	G	A	-0.16311	0.00429183	-0.0158733491562901	0.0185650786114124
Apo-A1	AAA	16.0	56972345.0	T	G	-0.0196174	0.00380173	-0.00034065	0.017477
Apo-A1	AAA	16.0	56975277.0	C	A	0.0663976	0.00544499	0.018859	0.025451
Apo-A1	AAA	16.0	56976542.0	G	A	-0.0837093	0.0115062	0.11945	0.056072
Apo-A1	AAA	16.0	56978148.0	T	C	0.026655	0.00425186	-0.027647	0.0199
Apo-A1	AAA	16.0	56984482.0	T	C	-0.0663005	0.00591708	0.056404	0.024269
Apo-A1	AAA	16.0	56985514.0	G	A	0.160498	0.00414695	-0.099805	0.018438
Apo-A1	AAA	16.0	56985555.0	G	A	-0.13011	0.00456791	0.082741	0.021004
Apo-A1	AAA	16.0	56985739.0	CTT	C	-0.0251249	0.00428671	-0.003847	0.027116
Apo-A1	AAA	16.0	56988503.0	T	C	-0.116158	0.0173231	0.022778	0.08465
Apo-A1	AAA	16.0	56993025.0	T	G	0.0997999	0.00418461	-0.043079	0.018128
Apo-A1	AAA	16.0	56996279.0	T	C	0.0622521	0.0104027	-0.10071	0.056392
Apo-A1	AAA	16.0	56999184.0	AT	A	0.0370594	0.00733287	0.012359	0.034808
Apo-A1	AAA	16.0	57002118.0	T	G	-0.132526	0.0179594	0.20707	0.092399
Apo-A1	AAA	16.0	57003146.0	T	C	-0.111988	0.00696055	0.060799	0.029703
Apo-A1	AAA	16.0	57005762.0	T	C	-0.145364	0.017522	0.10267	0.079044
Apo-A1	AAA	16.0	57006305.0	T	C	0.0293496	0.00439645	-0.016654	0.023044
Apo-A1	AAA	16.0	57007451.0	G	A	0.154047	0.00504412	-0.058105	0.022556
Apo-A1	AAA	16.0	57008287.0	G	A	0.089882	0.00561783	-0.04676	0.023805
Apo-A1	AAA	16.0	57010232.0	T	C	-0.120193	0.00751819	0.092963	0.034802
Apo-A1	AAA	16.0	57012699.0	G	A	0.0668417	0.00400312	-0.02571	0.017348
Apo-A1	AAA	16.0	57014411.0	T	C	0.101285	0.00964286	-0.15716	0.053776
Apo-A1	AAA	16.0	57017002.0	T	G	0.0669103	0.00639795	-0.020329	0.030357
Apo-A1	AAA	16.0	57017319.0	G	A	-0.218601	0.00976113	0.099948	0.048855
Apo-A1	AAA	16.0	57018636.0	T	C	0.0222499	0.00405636	-0.010908	0.018968
Apo-A1	AAA	16.0	57019392.0	T	C	0.0639348	0.00559966	-0.035893	0.025179
Apo-A1	AAA	16.0	57021203.0	G	A	0.088586	0.0132072	-0.0061719	0.046218
Apo-A1	AAA	16.0	57021524.0	T	C	-0.0201663	0.00386752	0.025792	0.01696
Apo-A1	AAA	16.0	57029355.0	G	A	-0.0304117	0.00503117	0.052205	0.023023
Apo-A1	AAA	16.0	57031730.0	C	A	0.0578893	0.00770703	-0.0038136	0.035121
Apo-A1	Total Brain vol.	16.0	56972345.0	T	G	-0.0196174	0.00380173	-0.0102940806948432	0.0065317770906365
Apo-A1	Total Brain vol.	16.0	56975277.0	C	A	0.0663976	0.00544499	-0.0020763403578886	0.0100306297482543
Apo-A1	Total Brain vol.	16.0	56976542.0	G	A	-0.0837093	0.0115062	-0.0040706426362538	0.02200347370948
Apo-A1	Total Brain vol.	16.0	56978148.0	T	C	0.026655	0.00425186	0.0026744128865925	0.0073071390344059
Apo-A1	Total Brain vol.	16.0	56980135.0	G	A	0.0673525	0.00576546	-0.0127342641644144	0.0099486438784487
Apo-A1	Total Brain vol.	16.0	56985555.0	G	A	-0.13011	0.00456791	-0.0141400103481442	0.0078599279311529
Apo-A1	Total Brain vol.	16.0	56985805.0	T	C	0.059149	0.00529472	0.0016885547075936	0.0091769277586609
Apo-A1	Total Brain vol.	16.0	56988503.0	T	C	-0.116158	0.0173231	0.0006320403224058	0.037178842494461
Apo-A1	Total Brain vol.	16.0	56990803.0	G	A	0.0460551	0.00452104	0.0098815133804311	0.0077745974669009
Apo-A1	Total Brain vol.	16.0	56993025.0	T	G	0.0997999	0.00418461	0.0038924672951032	0.0072216461875755
Apo-A1	Total Brain vol.	16.0	56996279.0	T	C	0.0622521	0.0104027	-0.0315118753163645	0.0182360389562295
Apo-A1	Total Brain vol.	16.0	56998918.0	G	A	-0.148277	0.00381657	-0.0117227601950263	0.0065710539209789
Apo-A1	Total Brain vol.	16.0	56999184.0	AT	A	0.0370594	0.00733287	-0.0047959428487492	0.0211275015363404
Apo-A1	Total Brain vol.	16.0	57003146.0	T	C	-0.111988	0.00696055	-0.008702859732921	0.012053822344766
Apo-A1	Total Brain vol.	16.0	57005762.0	T	C	-0.145364	0.017522	-0.0477523488949369	0.037161361007733
Apo-A1	Total Brain vol.	16.0	57007451.0	G	A	0.154047	0.00504412	0.0105429205721002	0.008756578548256
Apo-A1	Total Brain vol.	16.0	57010232.0	T	C	-0.120193	0.00751819	-0.0077706273852341	0.0133976334228174
Apo-A1	Total Brain vol.	16.0	57014411.0	T	C	0.101285	0.00964286	0.0064335151116426	0.017772141192383
Apo-A1	Total Brain vol.	16.0	57017002.0	T	G	0.0669103	0.00639795	0.0052029888445328	0.0113850959398967
Apo-A1	Total Brain vol.	16.0	57017319.0	G	A	-0.218601	0.00976113	-0.023432676823273	0.0169679050132317
Apo-A1	Total Brain vol.	16.0	57021524.0	T	C	-0.0201663	0.00386752	-0.0065993324249406	0.0066458533987317
Apo-A1	Total Brain vol.	16.0	57025291.0	CTTT	C	-0.0737914	0.0121278	-0.0125513868444177	0.0355563366697385
Apo-A1	Total Brain vol.	16.0	57026381.0	AT	A	0.0480761	0.00951691	-0.0071529507610522	0.0290770356140336
Apo-A1	Total Brain vol.	16.0	57029355.0	G	A	-0.0304117	0.00503117	-0.0053436990689146	0.0086889415754709
Apo-A1	Total Brain vol.	16.0	57031716.0	T	C	-0.0573699	0.00776179	-0.0248805803751628	0.0138610475627647
Apo-A1	Total Brain vol.	16.0	57042445.0	GA	G	0.0242286	0.00484575	0.0161103587836626	0.0139968364758145
Apo-A1	Any ischemic stroke	16.0	56975277.0	C	A	0.0663976	0.00544499	-0.0117999999999996	0.0099
Apo-A1	Any ischemic stroke	16.0	56976542.0	G	A	-0.0837093	0.0115062	-0.0196000000000004	0.0227
Apo-A1	Any ischemic stroke	16.0	56980135.0	G	A	0.0673525	0.00576546	-0.0089999999999996	0.0105
Apo-A1	Any ischemic stroke	16.0	56985156.0	G	A	-0.11663	0.00398663	0.0111999999999988	0.0084
Apo-A1	Any ischemic stroke	16.0	56989830.0	G	A	-0.119255	0.00379787	0.0120999999999955	0.0073
Apo-A1	Any ischemic stroke	16.0	56990803.0	G	A	0.0460551	0.00452104	-0.0021999999999999	0.0088
Apo-A1	Any ischemic stroke	16.0	56991624.0	G	A	-0.131609	0.00479721	0.027700000000003	0.009
Apo-A1	Any ischemic stroke	16.0	56995234.0	C	A	-0.0469753	0.00707643	0.0016000000000001	0.0144
Apo-A1	Any ischemic stroke	16.0	57001516.0	G	A	0.0371487	0.00727398	0.011899999999996	0.0128
Apo-A1	Any ischemic stroke	16.0	57007451.0	G	A	0.154047	0.00504412	-0.0112000000000004	0.0099
Apo-A1	Any ischemic stroke	16.0	57008048.0	G	A	-0.0283493	0.00380598	0.0025000000000049	0.0071
Apo-A1	Any ischemic stroke	16.0	57017319.0	G	A	-0.218601	0.00976113	0.0073999999999975	0.0262
Apo-A1	Any ischemic stroke	16.0	57017662.0	G	A	0.0542844	0.00498937	0.0012000000000035	0.0113
Apo-A1	Any ischemic stroke	16.0	57021203.0	G	A	0.088586	0.0132072	-0.0401	0.0299
Apo-A1	Any ischemic stroke	16.0	57025063.0	G	A	0.0352769	0.00378535	0.0090000000000022	0.0074
Apo-A1	Any ischemic stroke	16.0	57029355.0	G	A	-0.0304117	0.00503117	-0.0117999999999996	0.0101
Apo-A1	Any ischemic stroke	16.0	57031730.0	C	A	0.0578893	0.00770703	-0.0040000000000004	0.0165
Apo-A1	Small vessel stroke	16.0	56975277.0	C	A	0.0663976	0.00544499	-0.0402000000000005	0.0279
Apo-A1	Small vessel stroke	16.0	56980135.0	G	A	0.0673525	0.00576546	-0.0770999999999996	0.0313
Apo-A1	Small vessel stroke	16.0	56985156.0	G	A	-0.11663	0.00398663	0.0446999999999987	0.0221
Apo-A1	Small vessel stroke	16.0	56985514.0	G	A	0.160498	0.00414695	-0.0389000000000002	0.0235
Apo-A1	Small vessel stroke	16.0	56989830.0	G	A	-0.119255	0.00379787	0.0206999999999954	0.0206
Apo-A1	Small vessel stroke	16.0	56990803.0	G	A	0.0460551	0.00452104	-0.0048000000000002	0.0245
Apo-A1	Small vessel stroke	16.0	56991624.0	G	A	-0.131609	0.00479721	0.0548999999999964	0.0254
Apo-A1	Small vessel stroke	16.0	56995234.0	C	A	-0.0469753	0.00707643	0.039000000000002	0.0396
Apo-A1	Small vessel stroke	16.0	57001516.0	G	A	0.0371487	0.00727398	0.0203000000000044	0.0378
Apo-A1	Small vessel stroke	16.0	57007451.0	G	A	0.154047	0.00504412	0.0010999999999956	0.0275
Apo-A1	Small vessel stroke	16.0	57008048.0	G	A	-0.0283493	0.00380598	-0.0095000000000004	0.0202
Apo-A1	Small vessel stroke	16.0	57008287.0	G	A	0.089882	0.00561783	0.0309999999999974	0.031
Apo-A1	Small vessel stroke	16.0	57025063.0	G	A	0.0352769	0.00378535	0.0046000000000001	0.0208
Apo-A1	Small vessel stroke	16.0	57029355.0	G	A	-0.0304117	0.00503117	-0.0195000000000002	0.0291
Apo-A1	Small vessel stroke	16.0	57031730.0	C	A	0.0578893	0.00770703	-0.0128999999999998	0.0493
Apo-A1	Any stroke	16.0	56975277.0	C	A	0.0663976	0.00544499	-0.0145999999999999	0.0091
Apo-A1	Any stroke	16.0	56976542.0	G	A	-0.0837093	0.0115062	-0.0357999999999997	0.0212
Apo-A1	Any stroke	16.0	56980135.0	G	A	0.0673525	0.00576546	-0.0046999999999996	0.0097
Apo-A1	Any stroke	16.0	56985156.0	G	A	-0.11663	0.00398663	0.007100000000004	0.0075
Apo-A1	Any stroke	16.0	56989830.0	G	A	-0.119255	0.00379787	0.0110000000000003	0.0067
Apo-A1	Any stroke	16.0	56990803.0	G	A	0.0460551	0.00452104	0.0018000000000025	0.0081
Apo-A1	Any stroke	16.0	56995234.0	C	A	-0.0469753	0.00707643	-0.0054000000000002	0.0132
Apo-A1	Any stroke	16.0	57001516.0	G	A	0.0371487	0.00727398	0.0079000000000045	0.012
Apo-A1	Any stroke	16.0	57007451.0	G	A	0.154047	0.00504412	-0.0147999999999996	0.0091
Apo-A1	Any stroke	16.0	57008048.0	G	A	-0.0283493	0.00380598	-0.0006000000000004	0.0065
Apo-A1	Any stroke	16.0	57017319.0	G	A	-0.218601	0.00976113	0.0115000000000012	0.0233
Apo-A1	Any stroke	16.0	57017662.0	G	A	0.0542844	0.00498937	0.0007999999999995	0.0102
Apo-A1	Any stroke	16.0	57021203.0	G	A	0.088586	0.0132072	-0.0274999999999999	0.0272
Apo-A1	Any stroke	16.0	57025063.0	G	A	0.0352769	0.00378535	0.006900000000003	0.0067
Apo-A1	Any stroke	16.0	57029355.0	G	A	-0.0304117	0.00503117	-0.0169000000000004	0.0093
Apo-A1	Any stroke	16.0	57031730.0	C	A	0.0578893	0.00770703	-0.0025000000000001	0.0148
Apo-A1	WMH vol.	16.0	56972345.0	T	G	-0.0196174	0.00380173	0.00320799	0.00971543
Apo-A1	WMH vol.	16.0	56975277.0	C	A	0.0663976	0.00544499	-0.00287544	0.0137998
Apo-A1	WMH vol.	16.0	56976542.0	G	A	-0.0837093	0.0115062	0.0414074	0.0288825
Apo-A1	WMH vol.	16.0	56978148.0	T	C	0.026655	0.00425186	-0.0053189	0.0109234
Apo-A1	WMH vol.	16.0	56984482.0	T	C	-0.0663005	0.00591708	0.0219319	0.0150607
Apo-A1	WMH vol.	16.0	56985514.0	G	A	0.160498	0.00414695	-0.000396026	0.010489
Apo-A1	WMH vol.	16.0	56985555.0	G	A	-0.13011	0.00456791	-0.00115998	0.011664
Apo-A1	WMH vol.	16.0	56985739.0	CTT	C	-0.0251249	0.00428671	-0.00231707	0.0109654
Apo-A1	WMH vol.	16.0	56988503.0	T	C	-0.116158	0.0173231	-0.0205234	0.0432302
Apo-A1	WMH vol.	16.0	56988958.0	CT	C	0.0525236	0.00466943	-0.004265	0.0119279
Apo-A1	WMH vol.	16.0	56993025.0	T	G	0.0997999	0.00418461	0.00441726	0.0107034
Apo-A1	WMH vol.	16.0	56995234.0	C	A	-0.0469753	0.00707643	-0.0138319	0.0179573
Apo-A1	WMH vol.	16.0	56997902.0	TTTTA	T	0.0708216	0.0042518	-0.00159767	0.0108585
Apo-A1	WMH vol.	16.0	56999184.0	AT	A	0.0370594	0.00733287	-0.0281961	0.0191426
Apo-A1	WMH vol.	16.0	57002118.0	T	G	-0.132526	0.0179594	0.0919232	0.0471993
Apo-A1	WMH vol.	16.0	57002641.0	CT	C	0.0821291	0.00760525	-0.0246523	0.0190187
Apo-A1	WMH vol.	16.0	57003146.0	T	C	-0.111988	0.00696055	0.00283207	0.0178354
Apo-A1	WMH vol.	16.0	57005762.0	T	C	-0.145364	0.017522	0.0415793	0.044019
Apo-A1	WMH vol.	16.0	57006305.0	T	C	0.0293496	0.00439645	0.00562417	0.0111976
Apo-A1	WMH vol.	16.0	57007451.0	G	A	0.154047	0.00504412	-0.0226711	0.0129065
Apo-A1	WMH vol.	16.0	57008287.0	G	A	0.089882	0.00561783	0.0227793	0.0141788
Apo-A1	WMH vol.	16.0	57009137.0	C	A	0.0681744	0.0120263	0.0302849	0.0300995
Apo-A1	WMH vol.	16.0	57010232.0	T	C	-0.120193	0.00751819	0.0179654	0.0190591
Apo-A1	WMH vol.	16.0	57012699.0	G	A	0.0668417	0.00400312	0.00392511	0.010203
Apo-A1	WMH vol.	16.0	57014411.0	T	C	0.101285	0.00964286	-0.00897454	0.0244424
Apo-A1	WMH vol.	16.0	57017002.0	T	G	0.0669103	0.00639795	-0.0223323	0.0164862
Apo-A1	WMH vol.	16.0	57017319.0	G	A	-0.218601	0.00976113	0.043878	0.0250194
Apo-A1	WMH vol.	16.0	57019392.0	T	C	0.0639348	0.00559966	-0.00225631	0.0143479
Apo-A1	WMH vol.	16.0	57021524.0	T	C	-0.0201663	0.00386752	-0.00777919	0.00980096
Apo-A1	WMH vol.	16.0	57025291.0	CTTT	C	-0.0737914	0.0121278	0.00939206	0.030642
Apo-A1	WMH vol.	16.0	57026381.0	AT	A	0.0480761	0.00951691	-0.00891843	0.0242395
Apo-A1	WMH vol.	16.0	57029355.0	G	A	-0.0304117	0.00503117	0.00194421	0.0127414
Apo-A1	WMH vol.	16.0	57031716.0	T	C	-0.0573699	0.00776179	0.00386634	0.0196936
Apo-A1	WMH vol.	16.0	57042445.0	GA	G	0.0242286	0.00484575	0.0233693	0.0122794
Apo-A1	Dementia in PD	16.0	56975277.0	C	A	0.0663976	0.00544499	-0.0261	0.126
Apo-A1	Dementia in PD	16.0	56976542.0	G	A	-0.0837093	0.0115062	-0.1798	0.2666
Apo-A1	Dementia in PD	16.0	56978148.0	T	C	0.026655	0.00425186	0.187	0.0972
Apo-A1	Dementia in PD	16.0	56985156.0	G	A	-0.11663	0.00398663	0.1265	0.0929
Apo-A1	Dementia in PD	16.0	56986914.0	G	A	0.0678936	0.00523872	-0.0639	0.121
Apo-A1	Dementia in PD	16.0	56987015.0	T	C	-0.172185	0.00404656	0.0903	0.0931
Apo-A1	Dementia in PD	16.0	56988503.0	T	C	-0.116158	0.0173231	0.6452	0.297
Apo-A1	Dementia in PD	16.0	56993025.0	T	G	0.0997999	0.00418461	-0.2143	0.1012
Apo-A1	Dementia in PD	16.0	56996279.0	T	C	0.0622521	0.0104027	-0.0685	0.2352
Apo-A1	Dementia in PD	16.0	57005762.0	T	C	-0.145364	0.017522	0.4074	0.3651
Apo-A1	Dementia in PD	16.0	57007451.0	G	A	0.154047	0.00504412	-0.2127	0.125
Apo-A1	Dementia in PD	16.0	57008287.0	G	A	0.089882	0.00561783	-0.1585	0.1283
Apo-A1	Dementia in PD	16.0	57010232.0	T	C	-0.120193	0.00751819	0.0563	0.1819
Apo-A1	Dementia in PD	16.0	57017002.0	T	G	0.0669103	0.00639795	-0.0693	0.1501
Apo-A1	Dementia in PD	16.0	57017319.0	G	A	-0.218601	0.00976113	0.1137	0.2465
Apo-A1	Dementia in PD	16.0	57019392.0	T	C	0.0639348	0.00559966	-0.0821	0.1248
Apo-A1	Dementia in PD	16.0	57021203.0	G	A	0.088586	0.0132072	-0.2609	0.3129
Apo-A1	Dementia in PD	16.0	57021524.0	T	C	-0.0201663	0.00386752	0.0277	0.0884
Apo-A1	Dementia in PD	16.0	57022748.0	T	C	-0.0570914	0.00733357	0.1171	0.1737
Apo-A1	Dementia in PD	16.0	57029355.0	G	A	-0.0304117	0.00503117	0.0434	0.1166
Apo-A1	Dementia in PD	16.0	57031730.0	C	A	0.0578893	0.00770703	-0.2131	0.1809
Apo-A1	Dementia in PD	16.0	57037903.0	T	C	-0.0240607	0.00476429	0.0228	0.1107
Apo-B	LDL-C	16.0	56984590.0	T	C	-0.0249507	0.00465939	-0.0131215	0.00164691
Apo-B	LDL-C	16.0	56985555.0	G	A	0.0362074	0.00499553	0.0220225	0.00174744
Apo-B	LDL-C	16.0	56994212.0	T	C	0.0331677	0.00457555	0.019611	0.00154915
Apo-B	LDL-C	16.0	57000938.0	G	A	0.0517026	0.00616834	0.0310999	0.00211628
Apo-B	LDL-C	16.0	57007451.0	G	A	-0.0315003	0.00551632	-0.0190794	0.00187265
Apo-B	LDL-C	16.0	57012699.0	G	A	-0.0223791	0.00437786	-0.0161726	0.00148399
Apo-B	TG	16.0	56985555.0	G	A	0.0362074	0.00499553	0.0258908	0.0017237
Apo-B	TG	16.0	56993909.0	C	A	0.040597	0.00420334	0.0250282	0.00161289
Apo-B	TG	16.0	56994212.0	T	C	0.0331677	0.00457555	0.0189648	0.00152685
Apo-B	TG	16.0	56994894.0	G	A	-0.0242288	0.00413146	-0.0126388	0.0013835
Apo-B	TG	16.0	57017319.0	G	A	0.0619809	0.0106749	0.0428863	0.003691
Apo-B	Non-HDL-C	16.0	56985555.0	G	A	0.0362074	0.00499553	0.0344389	0.00203948
Apo-B	Non-HDL-C	16.0	56993909.0	C	A	0.040597	0.00420334	0.0334014	0.00171291
Apo-B	Non-HDL-C	16.0	56994212.0	T	C	0.0331677	0.00457555	0.0281411	0.00180505
Apo-B	Non-HDL-C	16.0	56994894.0	G	A	-0.0242288	0.00413146	-0.0235617	0.00162846
Apo-B	Non-HDL-C	16.0	57012699.0	G	A	-0.0223791	0.00437786	-0.0198222	0.00173734
Apo-B	Non-HDL-C	16.0	57017319.0	G	A	0.0619809	0.0106749	0.0436343	0.0044159
Apo-B	Lp[a]	16.0	56984590.0	T	C	-0.0249507	0.00465939	-0.28438	0.15083
Apo-B	Lp[a]	16.0	56985555.0	G	A	0.0362074	0.00499553	0.1869	0.1617
Apo-B	Lp[a]	16.0	56993909.0	C	A	0.040597	0.00420334	0.26733	0.13629
Apo-B	Lp[a]	16.0	56994212.0	T	C	0.0331677	0.00457555	0.18698	0.14858
Apo-B	Lp[a]	16.0	56994894.0	G	A	-0.0242288	0.00413146	-0.42277	0.13373
Apo-B	Lp[a]	16.0	57007451.0	G	A	-0.0315003	0.00551632	-0.51411	0.1791
Apo-B	Lp[a]	16.0	57012699.0	G	A	-0.0223791	0.00437786	-0.19775	0.14164
Apo-B	Lp[a]	16.0	57014610.0	T	C	0.0387938	0.00635549	-0.10171	0.20731
Apo-B	Lp[a]	16.0	57017319.0	G	A	0.0619809	0.0106749	1.3505	0.34078
Apo-B	SBP	16.0	56984590.0	T	C	-0.0249507	0.00465939	-0.1005	0.0353
Apo-B	SBP	16.0	56985555.0	G	A	0.0362074	0.00499553	0.0429	0.0376
Apo-B	SBP	16.0	56993025.0	T	G	-0.0331979	0.00457635	-0.016	0.034
Apo-B	SBP	16.0	56993909.0	C	A	0.040597	0.00420334	0.064	0.0319
Apo-B	SBP	16.0	56994894.0	G	A	-0.0242288	0.00413146	-0.0756	0.0304
Apo-B	SBP	16.0	57007451.0	G	A	-0.0315003	0.00551632	-0.0064	0.0408
Apo-B	SBP	16.0	57012699.0	G	A	-0.0223791	0.00437786	-0.0544	0.032
Apo-B	SBP	16.0	57014610.0	T	C	0.0387938	0.00635549	0.0318	0.0473
Apo-B	SBP	16.0	57017319.0	G	A	0.0619809	0.0106749	0.0747	0.0803
Apo-B	DBP	16.0	56984590.0	T	C	-0.0249507	0.00465939	-0.0253	0.0203
Apo-B	DBP	16.0	56985555.0	G	A	0.0362074	0.00499553	0.0129	0.0217
Apo-B	DBP	16.0	56993025.0	T	G	-0.0331979	0.00457635	-0.0056	0.0196
Apo-B	DBP	16.0	56993909.0	C	A	0.040597	0.00420334	0.0306	0.0183
Apo-B	DBP	16.0	56994894.0	G	A	-0.0242288	0.00413146	-0.0419	0.0175
Apo-B	DBP	16.0	57007451.0	G	A	-0.0315003	0.00551632	-0.0077	0.0235
Apo-B	DBP	16.0	57012699.0	G	A	-0.0223791	0.00437786	-0.0176	0.0185
Apo-B	DBP	16.0	57014610.0	T	C	0.0387938	0.00635549	0.012	0.0273
Apo-B	DBP	16.0	57017319.0	G	A	0.0619809	0.0106749	0.0118	0.0463
Apo-B	CHD	16.0	56984590.0	T	C	-0.0249507	0.00465939	-0.0130989	0.0055735696
Apo-B	CHD	16.0	56985555.0	G	A	0.0362074	0.00499553	0.01819995	0.0060725117
Apo-B	CHD	16.0	56993909.0	C	A	0.040597	0.00420334	0.02169072	0.0051666556
Apo-B	CHD	16.0	56994212.0	T	C	0.0331677	0.00457555	0.0236779	0.0054352539
Apo-B	CHD	16.0	56994894.0	G	A	-0.0242288	0.00413146	-0.01664447	0.0050824248
Apo-B	CHD	16.0	57007451.0	G	A	-0.0315003	0.00551632	-0.02821349	0.0064305693
Apo-B	CHD	16.0	57012699.0	G	A	-0.0223791	0.00437786	-0.00852217	0.0052700259
Apo-B	CHD	16.0	57014610.0	T	C	0.0387938	0.00635549	0.02276078	0.0077452139
Apo-B	CHD	16.0	57017319.0	G	A	0.0619809	0.0106749	0.03887719	0.013326433
Apo-B	AF	16.0	56984590.0	T	C	-0.0249507	0.00465939	-0.0071	0.0076
Apo-B	AF	16.0	56985555.0	G	A	0.0362074	0.00499553	0.0019	0.0083
Apo-B	AF	16.0	56993909.0	C	A	0.040597	0.00420334	0.0109	0.0068
Apo-B	AF	16.0	56994212.0	T	C	0.0331677	0.00457555	0.0083	0.0074
Apo-B	AF	16.0	56994894.0	G	A	-0.0242288	0.00413146	-0.0057	0.0067
Apo-B	AF	16.0	57007451.0	G	A	-0.0315003	0.00551632	-0.0049	0.0088
Apo-B	AF	16.0	57012699.0	G	A	-0.0223791	0.00437786	-0.0	0.0071
Apo-B	AF	16.0	57014610.0	T	C	0.0387938	0.00635549	-0.0004	0.0103
Apo-B	AF	16.0	57017319.0	G	A	0.0619809	0.0106749	0.0125	0.0182
Apo-B	HF	16.0	56984590.0	T	C	-0.0249507	0.00465939	-0.0032	0.0056
Apo-B	HF	16.0	56985555.0	G	A	0.0362074	0.00499553	0.0087	0.0065
Apo-B	HF	16.0	56993025.0	T	G	-0.0331979	0.00457635	-0.0112	0.0055
Apo-B	HF	16.0	56993909.0	C	A	0.040597	0.00420334	0.0154	0.008
Apo-B	HF	16.0	56994894.0	G	A	-0.0242288	0.00413146	-0.0105	0.0051
Apo-B	HF	16.0	57007451.0	G	A	-0.0315003	0.00551632	-0.0046	0.0064
Apo-B	HF	16.0	57012699.0	G	A	-0.0223791	0.00437786	-0.0008	0.0053
Apo-B	HF	16.0	57014610.0	T	C	0.0387938	0.00635549	0.0136	0.0072
Apo-B	HF	16.0	57017319.0	G	A	0.0619809	0.0106749	0.0186	0.0161
Apo-B	Parkinson's disease	16.0	56984590.0	T	C	-0.0249507	0.00465939	-0.0271	0.0241
Apo-B	Parkinson's disease	16.0	56985555.0	G	A	0.0362074	0.00499553	0.0216	0.0225
Apo-B	Parkinson's disease	16.0	56993025.0	T	G	-0.0331979	0.00457635	-0.0237	0.0195
Apo-B	Parkinson's disease	16.0	56993909.0	C	A	0.040597	0.00420334	0.0074	0.0183
Apo-B	Parkinson's disease	16.0	56994894.0	G	A	-0.0242288	0.00413146	-0.0097	0.0175
Apo-B	Parkinson's disease	16.0	57007451.0	G	A	-0.0315003	0.00551632	0.0093	0.0244
Apo-B	Parkinson's disease	16.0	57012699.0	G	A	-0.0223791	0.00437786	0.0245	0.018
Apo-B	Parkinson's disease	16.0	57014610.0	T	C	0.0387938	0.00635549	0.0121	0.0284
Apo-B	Parkinson's disease	16.0	57017319.0	G	A	0.0619809	0.0106749	0.0094	0.0537
Apo-B	Lewy body dementia	16.0	56984590.0	T	C	-0.0249507	0.00465939	0.0515007728624032	0.0408111
Apo-B	Lewy body dementia	16.0	56985555.0	G	A	0.0362074	0.00499553	0.0259601016695316	0.0444133
Apo-B	Lewy body dementia	16.0	56994212.0	T	C	0.0331677	0.00457555	0.0250437704394316	0.041027
Apo-B	Lewy body dementia	16.0	56994894.0	G	A	-0.0242288	0.00413146	-0.0389716241785159	0.0368022
Apo-B	Lewy body dementia	16.0	56999328.0	T	C	0.0467467	0.00417481	0.0858280773648548	0.0375974
Apo-B	Lewy body dementia	16.0	57007451.0	G	A	-0.0315003	0.00551632	-0.0036134635698352	0.0476345
Apo-B	Lewy body dementia	16.0	57012699.0	G	A	-0.0223791	0.00437786	-0.0794671574608996	0.0389225
Apo-B	Lewy body dementia	16.0	57014610.0	T	C	0.0387938	0.00635549	0.0821323895386191	0.0575336
Apo-B	Lewy body dementia	16.0	57017319.0	G	A	0.0619809	0.0106749	-0.0725491876897287	0.10058
Apo-B	Lewy body dementia (APOE-ε4+)	16.0	56984590.0	T	C	-0.0249507	0.00465939	0.0522223626699258	0.0577404
Apo-B	Lewy body dementia (APOE-ε4+)	16.0	56985555.0	G	A	0.0362074	0.00499553	-0.0452536749257077	0.0636248
Apo-B	Lewy body dementia (APOE-ε4+)	16.0	56994212.0	T	C	0.0331677	0.00457555	-0.0253137054286028	0.0586942
Apo-B	Lewy body dementia (APOE-ε4+)	16.0	56994894.0	G	A	-0.0242288	0.00413146	-0.0130568711567158	0.0522656
Apo-B	Lewy body dementia (APOE-ε4+)	16.0	56999328.0	T	C	0.0467467	0.00417481	0.0862225972490875	0.0527033
Apo-B	Lewy body dementia (APOE-ε4+)	16.0	57007451.0	G	A	-0.0315003	0.00551632	-0.022583072000258	0.0673485
Apo-B	Lewy body dementia (APOE-ε4+)	16.0	57012699.0	G	A	-0.0223791	0.00437786	-0.020165306618122	0.0551957
Apo-B	Lewy body dementia (APOE-ε4+)	16.0	57014610.0	T	C	0.0387938	0.00635549	-0.0169947673758618	0.0805758
Apo-B	Lewy body dementia (APOE-ε4+)	16.0	57017319.0	G	A	0.0619809	0.0106749	-0.0500803460963167	0.142104
Apo-B	Lewy body dementia (APOE-ε4-)	16.0	56984590.0	T	C	-0.0249507	0.00465939	-0.0727083367159219	0.0799126
Apo-B	Lewy body dementia (APOE-ε4-)	16.0	56985555.0	G	A	0.0362074	0.00499553	0.173255584780208	0.0876094
Apo-B	Lewy body dementia (APOE-ε4-)	16.0	56994212.0	T	C	0.0331677	0.00457555	0.111809675052006	0.0794955
Apo-B	Lewy body dementia (APOE-ε4-)	16.0	56994894.0	G	A	-0.0242288	0.00413146	-0.117329599536429	0.0717228
Apo-B	Lewy body dementia (APOE-ε4-)	16.0	56999328.0	T	C	0.0467467	0.00417481	0.134557061299994	0.0739146
Apo-B	Lewy body dementia (APOE-ε4-)	16.0	57007451.0	G	A	-0.0315003	0.00551632	-0.026963203578217	0.0932091
Apo-B	Lewy body dementia (APOE-ε4-)	16.0	57012699.0	G	A	-0.0223791	0.00437786	-0.106627712424754	0.0774893
Apo-B	Lewy body dementia (APOE-ε4-)	16.0	57014610.0	T	C	0.0387938	0.00635549	0.184537209540689	0.111935
Apo-B	Lewy body dementia (APOE-ε4-)	16.0	57017319.0	G	A	0.0619809	0.0106749	-0.0177516320256637	0.206923
Apo-B	Amyotrophic lateral sclerosis	16.0	56984590.0	T	C	-0.0249507	0.00465939	0.0294	0.0206
Apo-B	Amyotrophic lateral sclerosis	16.0	56985555.0	G	A	0.0362074	0.00499553	0.0096	0.0226
Apo-B	Amyotrophic lateral sclerosis	16.0	56993025.0	T	G	-0.0331979	0.00457635	-0.033	0.0201
Apo-B	Amyotrophic lateral sclerosis	16.0	56993909.0	C	A	0.040597	0.00420334	0.0119	0.0183
Apo-B	Amyotrophic lateral sclerosis	16.0	56994894.0	G	A	-0.0242288	0.00413146	0.006	0.0179
Apo-B	Amyotrophic lateral sclerosis	16.0	57007451.0	G	A	-0.0315003	0.00551632	0.004	0.024
Apo-B	Amyotrophic lateral sclerosis	16.0	57012699.0	G	A	-0.0223791	0.00437786	0.0145	0.0188
Apo-B	Amyotrophic lateral sclerosis	16.0	57014610.0	T	C	0.0387938	0.00635549	0.0082	0.028
Apo-B	Amyotrophic lateral sclerosis	16.0	57017319.0	G	A	0.0619809	0.0106749	0.0359	0.049
Apo-B	Remnant-C	16.0	56984590.0	T	C	-0.0249507	0.00465939	-0.0252139	0.00463501
Apo-B	Remnant-C	16.0	56985555.0	G	A	0.0362074	0.00499553	0.0414531	0.00496938
Apo-B	Remnant-C	16.0	56993909.0	C	A	0.040597	0.00420334	0.0433836	0.00418134
Apo-B	Remnant-C	16.0	56994212.0	T	C	0.0331677	0.00457555	0.0370295	0.0045516
Apo-B	Remnant-C	16.0	56994894.0	G	A	-0.0242288	0.00413146	-0.0250838	0.00410984
Apo-B	Remnant-C	16.0	57007451.0	G	A	-0.0315003	0.00551632	-0.0365327	0.00548745
Apo-B	Remnant-C	16.0	57012699.0	G	A	-0.0223791	0.00437786	-0.024818	0.00435495
Apo-B	Remnant-C	16.0	57014610.0	T	C	0.0387938	0.00635549	0.0426324	0.00632223
Apo-B	Remnant-C	16.0	57017319.0	G	A	0.0619809	0.0106749	0.0705053	0.010619
Apo-B	IDL-C	16.0	56984590.0	T	C	-0.0249507	0.00465939	-0.00702659	0.00451145
Apo-B	IDL-C	16.0	56985555.0	G	A	0.0362074	0.00499553	0.00758456	0.00483692
Apo-B	IDL-C	16.0	56993909.0	C	A	0.040597	0.00420334	0.0109589	0.00406988
Apo-B	IDL-C	16.0	56994212.0	T	C	0.0331677	0.00457555	0.0121019	0.00443027
Apo-B	IDL-C	16.0	56994894.0	G	A	-0.0242288	0.00413146	-0.00689595	0.00400029
Apo-B	IDL-C	16.0	57007451.0	G	A	-0.0315003	0.00551632	-0.00236197	0.00534118
Apo-B	IDL-C	16.0	57012699.0	G	A	-0.0223791	0.00437786	-0.00469992	0.00423886
Apo-B	IDL-C	16.0	57014610.0	T	C	0.0387938	0.00635549	0.0202025	0.0061537
Apo-B	IDL-C	16.0	57017319.0	G	A	0.0619809	0.0106749	0.019617	0.010336
Apo-B	VLDL-C	16.0	56984590.0	T	C	-0.0249507	0.00465939	-0.0394344	0.00465786
Apo-B	VLDL-C	16.0	56985555.0	G	A	0.0362074	0.00499553	0.0689915	0.00499388
Apo-B	VLDL-C	16.0	56993909.0	C	A	0.040597	0.00420334	0.0682965	0.00420195
Apo-B	VLDL-C	16.0	56994212.0	T	C	0.0331677	0.00457555	0.0559262	0.00457404
Apo-B	VLDL-C	16.0	56994894.0	G	A	-0.0242288	0.00413146	-0.0382742	0.0041301
Apo-B	VLDL-C	16.0	57007451.0	G	A	-0.0315003	0.00551632	-0.0636295	0.0055145
Apo-B	VLDL-C	16.0	57012699.0	G	A	-0.0223791	0.00437786	-0.0398552	0.00437642
Apo-B	VLDL-C	16.0	57014610.0	T	C	0.0387938	0.00635549	0.0572901	0.0063534
Apo-B	VLDL-C	16.0	57017319.0	G	A	0.0619809	0.0106749	0.108733	0.0106714
Apo-B	Apo-B	16.0	56984590.0	T	C	-0.0249507	0.00465939	-0.0249507	0.00465939
Apo-B	Apo-B	16.0	56985555.0	G	A	0.0362074	0.00499553	0.0362074	0.00499553
Apo-B	Apo-B	16.0	56993909.0	C	A	0.040597	0.00420334	0.040597	0.00420334
Apo-B	Apo-B	16.0	56994212.0	T	C	0.0331677	0.00457555	0.0331677	0.00457555
Apo-B	Apo-B	16.0	56994894.0	G	A	-0.0242288	0.00413146	-0.0242288	0.00413146
Apo-B	Apo-B	16.0	57007451.0	G	A	-0.0315003	0.00551632	-0.0315003	0.00551632
Apo-B	Apo-B	16.0	57012699.0	G	A	-0.0223791	0.00437786	-0.0223791	0.00437786
Apo-B	Apo-B	16.0	57014610.0	T	C	0.0387938	0.00635549	0.0387938	0.00635549
Apo-B	Apo-B	16.0	57017319.0	G	A	0.0619809	0.0106749	0.0619809	0.0106749
Apo-B	Apo-A1	16.0	56984590.0	T	C	-0.0249507	0.00465939	0.0633332	0.00426055
Apo-B	Apo-A1	16.0	56985555.0	G	A	0.0362074	0.00499553	-0.13011	0.00456791
Apo-B	Apo-A1	16.0	56994212.0	T	C	0.0331677	0.00457555	-0.0998045	0.00418388
Apo-B	Apo-A1	16.0	56994894.0	G	A	-0.0242288	0.00413146	0.0713911	0.00377781
Apo-B	Apo-A1	16.0	57017319.0	G	A	0.0619809	0.0106749	-0.218601	0.00976113
Apo-B	Multiple sclerosis	16.0	56985139.0	G	A	0.0317286	0.00421538	-0.0344014267173323	0.0734419001022662
Apo-B	Multiple sclerosis	16.0	56997233.0	G	A	0.0418108	0.0046936	-0.0158733491562901	0.0185650786114124
Apo-B	Multiple sclerosis	16.0	57005479.0	C	A	-0.0466268	0.0041669	0.0158733491562901	0.0215282537774964
Apo-B	AAA	16.0	56984590.0	T	C	-0.0249507	0.00465939	-0.03164	0.019179
Apo-B	AAA	16.0	56985555.0	G	A	0.0362074	0.00499553	0.082741	0.021004
Apo-B	AAA	16.0	56993025.0	T	G	-0.0331979	0.00457635	-0.043079	0.018128
Apo-B	AAA	16.0	56993909.0	C	A	0.040597	0.00420334	0.02196	0.031289
Apo-B	AAA	16.0	56994894.0	G	A	-0.0242288	0.00413146	-0.043584	0.016704
Apo-B	AAA	16.0	57007451.0	G	A	-0.0315003	0.00551632	-0.058105	0.022556
Apo-B	AAA	16.0	57012699.0	G	A	-0.0223791	0.00437786	-0.02571	0.017348
Apo-B	AAA	16.0	57014610.0	T	C	0.0387938	0.00635549	0.063292	0.025036
Apo-B	AAA	16.0	57017319.0	G	A	0.0619809	0.0106749	0.099948	0.048855
Apo-B	Total Brain vol.	16.0	56985555.0	G	A	0.0362074	0.00499553	-0.0141400103481442	0.0078599279311529
Apo-B	Total Brain vol.	16.0	56993025.0	T	G	-0.0331979	0.00457635	0.0038924672951032	0.0072216461875755
Apo-B	Total Brain vol.	16.0	56993909.0	C	A	0.040597	0.00420334	-0.0107960748914734	0.0065990677820742
Apo-B	Total Brain vol.	16.0	56994894.0	G	A	-0.0242288	0.00413146	0.0091682559416703	0.0065023091784896
Apo-B	Total Brain vol.	16.0	57007451.0	G	A	-0.0315003	0.00551632	0.0105429205721002	0.008756578548256
Apo-B	Total Brain vol.	16.0	57012699.0	G	A	-0.0223791	0.00437786	0.0057753550418026	0.006883617451493
Apo-B	Total Brain vol.	16.0	57014610.0	T	C	0.0387938	0.00635549	0.0116380580441127	0.0103726007523286
Apo-B	Total Brain vol.	16.0	57017319.0	G	A	0.0619809	0.0106749	-0.023432676823273	0.0169679050132317
Apo-B	Any ischemic stroke	16.0	56985555.0	G	A	0.0362074	0.00499553	0.015000000000001	0.0092
Apo-B	Any ischemic stroke	16.0	56989830.0	G	A	0.0372912	0.0041534	0.0120999999999955	0.0073
Apo-B	Any ischemic stroke	16.0	56993909.0	C	A	0.040597	0.00420334	0.0056000000000035	0.0095
Apo-B	Any ischemic stroke	16.0	56994894.0	G	A	-0.0242288	0.00413146	-0.0044999999999995	0.0088
Apo-B	Any ischemic stroke	16.0	57007451.0	G	A	-0.0315003	0.00551632	-0.0112000000000004	0.0099
Apo-B	Any ischemic stroke	16.0	57012699.0	G	A	-0.0223791	0.00437786	-0.0003000000000003	0.0074
Apo-B	Any ischemic stroke	16.0	57014319.0	G	A	-0.0381507	0.00616428	0.0182000000000011	0.0106
Apo-B	Any ischemic stroke	16.0	57017319.0	G	A	0.0619809	0.0106749	0.0073999999999975	0.0262
Apo-B	Small vessel stroke	16.0	56985514.0	G	A	-0.0498289	0.00453516	-0.0389000000000002	0.0235
Apo-B	Small vessel stroke	16.0	56985555.0	G	A	0.0362074	0.00499553	0.0718999999999954	0.0254
Apo-B	Small vessel stroke	16.0	56989830.0	G	A	0.0372912	0.0041534	0.0206999999999954	0.0206
Apo-B	Small vessel stroke	16.0	56993909.0	C	A	0.040597	0.00420334	0.015200000000003	0.0248
Apo-B	Small vessel stroke	16.0	57000938.0	G	A	0.0517026	0.00616834	0.0569999999999998	0.0309
Apo-B	Small vessel stroke	16.0	57007451.0	G	A	-0.0315003	0.00551632	0.0010999999999956	0.0275
Apo-B	Small vessel stroke	16.0	57012699.0	G	A	-0.0223791	0.00437786	-0.0113999999999999	0.021
Apo-B	Small vessel stroke	16.0	57014319.0	G	A	-0.0381507	0.00616428	0.0222999999999999	0.0307
Apo-B	Any stroke	16.0	56985555.0	G	A	0.0362074	0.00499553	0.0115000000000012	0.0085
Apo-B	Any stroke	16.0	56989830.0	G	A	0.0372912	0.0041534	0.0110000000000003	0.0067
Apo-B	Any stroke	16.0	56993909.0	C	A	0.040597	0.00420334	0.0018000000000025	0.0085
Apo-B	Any stroke	16.0	56994894.0	G	A	-0.0242288	0.00413146	0.0021999999999968	0.0079
Apo-B	Any stroke	16.0	57007451.0	G	A	-0.0315003	0.00551632	-0.0147999999999996	0.0091
Apo-B	Any stroke	16.0	57012699.0	G	A	-0.0223791	0.00437786	0.0001000000000033	0.0068
Apo-B	Any stroke	16.0	57014319.0	G	A	-0.0381507	0.00616428	0.0143999999999975	0.0099
Apo-B	Any stroke	16.0	57017319.0	G	A	0.0619809	0.0106749	0.0115000000000012	0.0233
Apo-B	WMH vol.	16.0	56984590.0	T	C	-0.0249507	0.00465939	-0.00650338	0.0108369
Apo-B	WMH vol.	16.0	56985555.0	G	A	0.0362074	0.00499553	-0.00115998	0.011664
Apo-B	WMH vol.	16.0	56993909.0	C	A	0.040597	0.00420334	0.00355709	0.00982572
Apo-B	WMH vol.	16.0	56994212.0	T	C	0.0331677	0.00457555	-0.00500693	0.010702
Apo-B	WMH vol.	16.0	56994894.0	G	A	-0.0242288	0.00413146	0.00546695	0.00962226
Apo-B	WMH vol.	16.0	57007451.0	G	A	-0.0315003	0.00551632	-0.0226711	0.0129065
Apo-B	WMH vol.	16.0	57012699.0	G	A	-0.0223791	0.00437786	0.00392511	0.010203
Apo-B	WMH vol.	16.0	57014610.0	T	C	0.0387938	0.00635549	-0.0124143	0.0146546
Apo-B	WMH vol.	16.0	57017319.0	G	A	0.0619809	0.0106749	0.043878	0.0250194
Apo-B	Dementia in PD	16.0	56985156.0	G	A	0.0316268	0.00435983	0.1265	0.0929
Apo-B	Dementia in PD	16.0	56994212.0	T	C	0.0331677	0.00457555	0.2142	0.1012
Apo-B	Dementia in PD	16.0	56994894.0	G	A	-0.0242288	0.00413146	0.0422	0.0868
Apo-B	Dementia in PD	16.0	56999328.0	T	C	0.0467467	0.00417481	0.0441	0.0919
Apo-B	Dementia in PD	16.0	57007451.0	G	A	-0.0315003	0.00551632	-0.2127	0.125
Apo-B	Dementia in PD	16.0	57012699.0	G	A	-0.0223791	0.00437786	0.1012	0.0894
Apo-B	Dementia in PD	16.0	57014610.0	T	C	0.0387938	0.00635549	0.1262	0.1345
Apo-B	Dementia in PD	16.0	57017319.0	G	A	0.0619809	0.0106749	0.1137	0.2465
