# Supplementary material for: Lower activity of cholesteryl ester transfer protein (CETP) and the risk of dementia: a Mendelian randomization analysis
Source: Alzheimers Res Ther. 2024 Oct 16;16:228. doi: 10.1186/s13195-024-01594-6 (PMC11481778; doi:10.1186/s13195-024-01594-6)
Supplement: Supplementary file 2 — Supplementary Material 2 [file 13195_2024_1594_MOESM2_ESM.xlsx]

## Sheet: Content
Table S1	The cis-Mendelian randomization results for the effects of lower CETP, using genetic associations with lower plasma of CETP, higher plasma concentrations of Apo-A1, or lower plasma concentration of Apo-B, respectively.
Table S2	The sample size and url of the genome-wide association studies used as outcomes in the Mendelian randomization analysis.

## Sheet: S1
	Outcome trait	Point estimate (95%CI)	p-value (scientific notation)	No. variants	Heterogeneity p-value	Heterogeneity chi-square statistic	Multiplicity threshold	Significant	Unit	Model
CETP	CHD	0.921 (0.886; 0.957)	2.47×10⁻⁵	23	0.129136	28.4012	0.00172414	True	OR	MR Egger
CETP (Apo-A1)	CHD	0.833 (0.815; 0.851)	1.00×10⁻¹⁰⁰	31	0.985686	15.6268	0.00172414	True	OR	IVW
CETP (Apo-B)	CHD	0.539 (0.483; 0.603)	1.00×10⁻¹⁰⁰	9	0.556659	6.81555	0.00172414	True	OR	IVW
CETP	Any stroke	0.900 (0.849; 0.954)	4.19×10⁻⁴	15	0.129374	18.8019	0.00172414	True	OR	MR Egger
CETP (Apo-A1)	Any stroke	0.930 (0.893; 0.968)	4.12×10⁻⁴	16	0.37397	16.1223	0.00172414	True	OR	IVW
CETP (Apo-B)	Any stroke	0.866 (0.682; 1.099)	2.37×10⁻¹	8	0.0663373	13.246	0.00172414	False	OR	IVW
CETP	Any ischemic stroke	0.958 (0.936; 0.981)	4.70×10⁻⁴	13	0.286957	14.2188	0.00172414	True	OR	IVW
CETP (Apo-A1)	Any ischemic stroke	0.899 (0.855; 0.944)	2.42×10⁻⁵	17	0.134403	22.2792	0.00172414	True	OR	IVW
CETP (Apo-B)	Any ischemic stroke	0.845 (0.669; 1.066)	1.55×10⁻¹	8	0.156058	10.6204	0.00172414	False	OR	IVW
CETP	Small vessel stroke	0.904 (0.855; 0.955)	3.31×10⁻⁴	12	0.00970912	24.8129	0.00172414	True	OR	IVW
CETP (Apo-A1)	Small vessel stroke	0.565 (0.437; 0.730)	1.30×10⁻⁵	15	0.0545339	22.0538	0.00172414	True	OR	MR Egger
CETP (Apo-B)	Small vessel stroke	0.434 (0.261; 0.722)	1.32×10⁻³	8	0.0511689	14.0007	0.00172414	True	OR	IVW
CETP	AF	1.006 (0.955; 1.059)	8.22×10⁻¹	23	0.140242	27.9968	0.00172414	False	OR	MR Egger
CETP (Apo-A1)	AF	0.998 (0.940; 1.060)	9.46×10⁻¹	29	0.741855	21.9116	0.00172414	False	OR	MR Egger
CETP (Apo-B)	AF	0.823 (0.709; 0.956)	1.08×10⁻²	9	0.875433	3.79144	0.00172414	False	OR	IVW
CETP	HF	0.965 (0.932; 0.999)	4.39×10⁻²	23	0.312022	23.6162	0.00172414	False	OR	MR Egger
CETP (Apo-A1)	HF	0.911 (0.880; 0.942)	8.14×10⁻⁸	31	0.845757	21.3585	0.00172414	True	OR	MR Egger
CETP (Apo-B)	HF	0.768 (0.673; 0.876)	9.01×10⁻⁵	9	0.792211	4.66983	0.00172414	True	OR	IVW
CETP	AAA	0.765 (0.727; 0.803)	1.00×10⁻¹⁰⁰	23	0.0899819	31.3081	0.00172414	True	OR	IVW
CETP (Apo-A1)	AAA	0.550 (0.512; 0.592)	1.00×10⁻¹⁰⁰	29	0.000473207	59.4885	0.00172414	True	OR	IVW
CETP (Apo-B)	AAA	0.216 (0.132; 0.354)	1.18×10⁻⁹	9	0.268072	9.95678	0.00172414	True	OR	IVW
CETP	Lewy body dementia	0.811 (0.735; 0.895)	2.95×10⁻⁵	23	0.227983	26.5708	0.00172414	True	OR	IVW
CETP (Apo-A1)	Lewy body dementia	0.868 (0.667; 1.130)	2.92×10⁻¹	29	0.941355	16.5628	0.00172414	False	OR	MR Egger
CETP (Apo-B)	Lewy body dementia	0.363 (0.144; 0.916)	3.19×10⁻²	9	0.0676159	14.5904	0.00172414	False	OR	IVW
CETP	Lewy body dementia (APOE-ε4+)	0.611 (0.511; 0.729)	4.91×10⁻⁸	23	0.697472	18.1431	0.00172414	True	OR	IVW
CETP (Apo-A1)	Lewy body dementia (APOE-ε4+)	0.387 (0.286; 0.525)	1.02×10⁻⁹	29	0.561996	26.201	0.00172414	True	OR	IVW
CETP (Apo-B)	Lewy body dementia (APOE-ε4+)	0.051 (0.013; 0.195)	1.43×10⁻⁵	9	0.822428	4.36863	0.00172414	True	OR	IVW
CETP	Lewy body dementia (APOE-ε4-)	0.894 (0.789; 1.014)	8.06×10⁻²	23	0.0274284	36.4103	0.00172414	False	OR	IVW
CETP (Apo-A1)	Lewy body dementia (APOE-ε4-)	0.646 (0.525; 0.796)	4.11×10⁻⁵	30	0.399628	30.2901	0.00172414	True	OR	IVW
CETP (Apo-B)	Lewy body dementia (APOE-ε4-)	0.512 (0.145; 1.806)	2.98×10⁻¹	9	0.0926268	13.6061	0.00172414	False	OR	IVW
CETP	Parkinson's disease	0.973 (0.932; 1.016)	2.21×10⁻¹	22	0.494614	20.4232	0.00172414	False	OR	IVW
CETP (Apo-A1)	Parkinson's disease	0.930 (0.841; 1.028)	1.56×10⁻¹	30	0.253706	33.6131	0.00172414	False	OR	IVW
CETP (Apo-B)	Parkinson's disease	0.762 (0.485; 1.199)	2.40×10⁻¹	9	0.724846	5.30216	0.00172414	False	OR	IVW
CETP	Dementia in PD	0.262 (0.144; 0.478)	1.29×10⁻⁵	21	0.0300611	32.1499	0.00172414	True	OR	MR Egger
CETP (Apo-A1)	Dementia in PD	0.325 (0.162; 0.651)	1.54×10⁻³	22	0.568245	19.2634	0.00172414	True	OR	IVW
CETP (Apo-B)	Dementia in PD	0.148 (0.013; 1.694)	1.25×10⁻¹	8	0.0532585	13.8853	0.00172414	False	OR	IVW
CETP	Multiple sclerosis	1.063 (0.982; 1.151)	1.32×10⁻¹	3	0.949168	0.104338	0.00172414	False	OR	IVW
CETP (Apo-A1)	Multiple sclerosis	1.127 (0.945; 1.344)	1.82×10⁻¹	3	0.93958	0.124644	0.00172414	False	OR	IVW
CETP (Apo-B)	Multiple sclerosis	1.547 (0.879; 2.721)	1.30×10⁻¹	3	0.958611	0.0845405	0.00172414	False	OR	IVW
CETP	Amyotrophic lateral sclerosis	0.855 (0.752; 0.972)	1.64×10⁻²	24	0.084635	31.5913	0.00172414	False	OR	MR Egger
CETP (Apo-A1)	Amyotrophic lateral sclerosis	0.732 (0.640; 0.838)	5.99×10⁻⁶	31	0.888187	20.1505	0.00172414	True	OR	MR Egger
CETP (Apo-B)	Amyotrophic lateral sclerosis	0.860 (0.551; 1.342)	5.05×10⁻¹	9	0.495374	7.38831	0.00172414	False	OR	IVW
CETP	LDL-C	-0.082 (-0.086; -0.079)	1.00×10⁻¹⁰⁰	19	4.18259e-10	81.7757	0.00172414	True	SD	IVW
CETP (Apo-A1)	LDL-C	-0.205 (-0.217; -0.194)	1.00×10⁻¹⁰⁰	23	0.00149904	45.4766	0.00172414	True	SD	MR Egger
CETP (Apo-B)	LDL-C	-0.564 (-0.689; -0.439)	1.00×10⁻¹⁰⁰	6	0.376399	4.2251	0.00172414	True	SD	MR Egger
CETP	IDL-C	-0.042 (-0.051; -0.033)	1.00×10⁻¹⁰⁰	22	0.030305	34.719	0.00172414	True	SD	IVW
CETP (Apo-A1)	IDL-C	-0.057 (-0.074; -0.039)	1.63×10⁻¹⁰	31	0.0236183	47.2316	0.00172414	True	SD	IVW
CETP (Apo-B)	IDL-C	-0.289 (-0.378; -0.200)	1.71×10⁻¹⁰	9	0.649558	5.97923	0.00172414	True	SD	IVW
CETP	VLDL-C	-0.238 (-0.267; -0.210)	1.00×10⁻¹⁰⁰	21	0.0102599	36.1004	0.00172414	True	SD	MR Egger
CETP (Apo-A1)	VLDL-C	-0.505 (-0.532; -0.479)	1.00×10⁻¹⁰⁰	32	0.00018761	65.5292	0.00172414	True	SD	MR Egger
CETP (Apo-B)	VLDL-C	-1.724 (-1.845; -1.602)	1.00×10⁻¹⁰⁰	9	0.0781873	14.14	0.00172414	True	SD	IVW
CETP	Remnant-C	-0.162 (-0.171; -0.152)	1.00×10⁻¹⁰⁰	22	0.0042169	41.9925	0.00172414	True	SD	IVW
CETP (Apo-A1)	Remnant-C	-0.304 (-0.332; -0.276)	1.00×10⁻¹⁰⁰	30	0.00496048	51.0238	0.00172414	True	SD	MR Egger
CETP (Apo-B)	Remnant-C	-1.100 (-1.191; -1.009)	1.00×10⁻¹⁰⁰	9	0.996255	1.23771	0.00172414	True	SD	IVW
CETP	Non-HDL-C	-0.113 (-0.119; -0.107)	1.00×10⁻¹⁰⁰	15	0.00563602	30.9486	0.00172414	True	SD	IVW
CETP (Apo-A1)	Non-HDL-C	-0.257 (-0.267; -0.248)	1.00×10⁻¹⁰⁰	28	0.0011205	55.0786	0.00172414	True	SD	IVW
CETP (Apo-B)	Non-HDL-C	-0.860 (-0.900; -0.820)	1.00×10⁻¹⁰⁰	6	0.0136288	14.3327	0.00172414	True	SD	IVW
CETP	Apo-B	-0.144 (-0.153; -0.135)	1.00×10⁻¹⁰⁰	22	0.0122151	38.1985	0.00172414	True	SD	IVW
CETP (Apo-A1)	Apo-B	-0.262 (-0.290; -0.234)	1.00×10⁻¹⁰⁰	30	0.00681338	49.7969	0.00172414	True	SD	MR Egger
CETP (Apo-B)	Apo-B	-	-	-	-	-	0.00172414	True	SD	-
CETP	HDL-C	0.588 (0.572; 0.605)	1.00×10⁻¹⁰⁰	3	0.00477059	10.6906	0.00172414	True	SD	IVW
CETP (Apo-A1)	HDL-C	1.364 (1.347; 1.382)	1.00×10⁻¹⁰⁰	17	0.000312604	41.0648	0.00172414	True	SD	MR Egger
CETP (Apo-B)	HDL-C	-	-	-	-	-	0.00172414	False	SD	-
CETP	Apo-A1	0.485 (0.448; 0.522)	1.00×10⁻¹⁰⁰	16	4.1207e-05	44.973	0.00172414	True	SD	MR Egger
CETP (Apo-A1)	Apo-A1	-	-	-	-	-	0.00172414	True	SD	-
CETP (Apo-B)	Apo-A1	4.363 (3.891; 4.834)	1.00×10⁻¹⁰⁰	5	0.0295691	8.97917	0.00172414	True	SD	MR Egger
CETP	Lp[a]	-1.616 (-1.911; -1.320)	1.00×10⁻¹⁰⁰	24	0.00134928	48.7269	0.00172414	True	nmol/l	IVW
CETP (Apo-A1)	Lp[a]	-3.577 (-4.404; -2.750)	1.00×10⁻¹⁰⁰	28	0.0167313	44.8824	0.00172414	True	nmol/l	IVW
CETP (Apo-B)	Lp[a]	-8.540 (-11.509; -5.571)	1.72×10⁻⁸	9	0.00353675	22.8689	0.00172414	True	nmol/l	IVW
CETP	TG	-0.085 (-0.090; -0.081)	1.00×10⁻¹⁰⁰	18	0.00083703	41.331	0.00172414	True	SD[log]	IVW
CETP (Apo-A1)	TG	-0.196 (-0.207; -0.186)	1.00×10⁻¹⁰⁰	31	0.00895119	50.0361	0.00172414	True	SD[log]	MR Egger
CETP (Apo-B)	TG	-0.618 (-0.652; -0.583)	1.00×10⁻¹⁰⁰	5	0.00289092	16.0976	0.00172414	True	SD[log]	IVW
CETP	SBP	0.072 (-0.115; 0.260)	4.51×10⁻¹	24	0.000594726	49.955	0.00172414	False	mmHg	MR Egger
CETP (Apo-A1)	SBP	-0.504 (-0.665; -0.343)	8.91×10⁻¹⁰	26	0.0932081	34.7297	0.00172414	True	mmHg	IVW
CETP (Apo-B)	SBP	-1.545 (-2.361; -0.729)	2.06×10⁻⁴	9	0.317307	9.30395	0.00172414	True	mmHg	IVW
CETP	DBP	-0.068 (-0.106; -0.030)	4.92×10⁻⁴	24	0.0191623	39.1375	0.00172414	True	mmHg	IVW
CETP (Apo-A1)	DBP	-0.208 (-0.283; -0.132)	6.47×10⁻⁸	28	0.373237	28.7477	0.00172414	True	mmHg	IVW
CETP (Apo-B)	DBP	-0.576 (-1.012; -0.140)	9.56×10⁻³	9	0.523633	7.12102	0.00172414	False	mmHg	IVW
CETP	Circ. total-tau	0.014 (-0.004; 0.033)	1.30×10⁻¹	23	0.148358	28.8787	0.00172414	False	log2	IVW
CETP (Apo-A1)	Circ. total-tau	0.034 (-0.000; 0.068)	5.31×10⁻²	31	0.0175648	48.524	0.00172414	False	log2	IVW
CETP (Apo-B)	Circ. total-tau	0.110 (-0.087; 0.306)	2.75×10⁻¹	9	0.0883993	13.7543	0.00172414	False	log2	IVW
CETP	Total Brain vol.	0.036 (0.016; 0.055)	3.25×10⁻⁴	19	0.452517	18.0477	0.00172414	True	SD	IVW
CETP (Apo-A1)	Total Brain vol.	0.094 (0.067; 0.121)	7.62×10⁻¹²	26	0.473226	24.8071	0.00172414	True	SD	IVW
CETP (Apo-B)	Total Brain vol.	0.213 (0.023; 0.402)	2.79×10⁻²	8	0.272028	8.73787	0.00172414	False	SD	IVW
CETP	WMH vol.	-0.001 (-0.024; 0.022)	9.29×10⁻¹	24	0.296253	26.0982	0.00172414	False	SD	IVW
CETP (Apo-A1)	WMH vol.	-0.018 (-0.062; 0.026)	4.28×10⁻¹	34	0.216777	39.0374	0.00172414	False	SD	IVW
CETP (Apo-B)	WMH vol.	-0.066 (-0.311; 0.180)	6.01×10⁻¹	9	0.227764	10.5621	0.00172414	False	SD	IVW
Note:	The `Weights` column indicates how the variants were weighted in the Mendelian randomisation (MR) analysis. The point estimates and and 95% confidence interval (CI) either reflect an odds ratio or mean difference, indicated by the `Unit` column. All effects are coded towards a lower CETP concentration. The `Heterogeneity` columns reflect the Q-test of between variant Heterogeneity. Abbreviations:…

## Sheet: S2
Outcome/Trait	No. events	No. participants	URL
LDL-C	0	1320016	https://www.nature.com/articles/s41586-021-04064-3
IDL-C	0	115078	https://gwas.mrcieu.ac.uk/datasets/?gwas_id__icontains=met-d
VLDL-C	0	115078	https://gwas.mrcieu.ac.uk/datasets/?gwas_id__icontains=met-d
Remnant-C	0	115078	https://gwas.mrcieu.ac.uk/datasets/?gwas_id__icontains=met-d
Non-HDL-C		1320016	https://www.nature.com/articles/s41586-021-04064-3
Apo-B	0	115078	https://gwas.mrcieu.ac.uk/datasets/?gwas_id__icontains=met-d
HDL-C	0	1320016	https://www.nature.com/articles/s41586-021-04064-3
Apo-A1	0	115078	https://gwas.mrcieu.ac.uk/datasets/?gwas_id__icontains=met-d
Lp[a]	0	361194	http://www.nealelab.is/uk-biobank
TG	0	1320016	https://www.nature.com/articles/s41586-021-04064-3
SBP	0	757601	https://www.nature.com/articles/s41588-018-0205-x
DBP	0	757601	https://www.nature.com/articles/s41588-018-0205-x
Circ. total-tau	0	14721	https://www.nature.com/articles/s42003-022-03287-y
Total Brain vol.	0	47316	https://pubmed.ncbi.nlm.nih.gov/33154357/
WMH vol.	0	42310	https://www.nature.com/articles/s41467-020-15932-3
CHD	181522	1165690	https://www.nature.com/articles/s41588-022-01233-6
Any stroke	110182	1614080	https://pubmed.ncbi.nlm.nih.gov/36180795/
Any ischemic stroke	86668	1590566	https://pubmed.ncbi.nlm.nih.gov/36180795/
Small vessel stroke	13620	1517518	https://pubmed.ncbi.nlm.nih.gov/36180795/
AF	60620	1030836	https://www.nature.com/articles/s41588-018-0171-3
HF	115150	1665481	https://pubmed.ncbi.nlm.nih.gov/36376295/
AAA	8163	1164713	https://www.globalbiobankmeta.org/
Lewy body dementia	2591	6618	https://pubmed.ncbi.nlm.nih.gov/33589841/
Lewy body dementia (APOE-ε4+)	1180	1837	https://pubmed.ncbi.nlm.nih.gov/35381062/
Lewy body dementia (APOE-ε4-)	1286	3557	https://pubmed.ncbi.nlm.nih.gov/35381062/
Parkinson's disease	56306	14056306	https://www.thelancet.com/pdfs/journals/laneur/PIIS1474-4422(19)30320-5.pdf
Dementia in PD	263	3923	https://academic.oup.com/brain/advance-article/doi/10.1093/brain/awac414/6812546?login=false
Multiple sclerosis	14498	38589	https://pubmed.ncbi.nlm.nih.gov/24076602/
Amyotrophic lateral sclerosis	15156	41398	https://www.nature.com/articles/ng.3622
